# Supplementary material for: The Nup2 meiotic-autonomous region relieves inhibition of Nup60 to promote progression of meiosis and sporulation in Saccharomyces cerevisiae
Source: Genetics. 2022 Mar 18;221(1):iyac045. doi: 10.1093/genetics/iyac045 (PMC9071577; doi:10.1093/genetics/iyac045)
Supplement: iyac045_File_S1 [file iyac045_file_s1.xlsx]

## Sheet: table 1
strain	genotype	background		percent	percent	percent		date
SBY6062	MAR-GFP::CaURA3 ndj1::KanMx	SBY1903		75.4386	63.5294	75.2717		2018-09-02
SBY6062	MAR-GFP::CaURA3 ndj1::KanMx	SBY1903		75.9124	80.6897	74.6429		2018-08-21
SBY6062	MAR-GFP::CaURA3 ndj1::KanMx	SBY1903		79.2254	66.2125	66.2461		2020-10-25
SBY6062	MAR-GFP::CaURA3 ndj1::KanMx	SBY1903		70.2247	73.4483	53.0233		2020-10-23
SBY6062	MAR-GFP::CaURA3 ndj1::KanMx	SBY1903		63.9269	54.4554	54.955		2019-05-14
SBY6062	MAR-GFP::CaURA3 ndj1::KanMx	SBY1903		75.5932	74.0625	74.375		2019-05-13
SBY6062	MAR-GFP::CaURA3 ndj1::KanMx	SBY1903		75				2019-05-03
SBY6062	MAR-GFP::CaURA3 ndj1::KanMx	SBY1903		82.4268				2019-05-03
SBY6062	MAR-GFP::CaURA3 ndj1::KanMx	SBY1903		66.8831	69.5238	68		2020-06-30
SBY6062	MAR-GFP::CaURA3 ndj1::KanMx	SBY1903		70.7937				2020-06-23
SBY6062	MAR-GFP::CaURA3 ndj1::KanMx	SBY1903		50.1211	77.4908	69.9659		2020-06-16
SBY6062	MAR-GFP::CaURA3 ndj1::KanMx	SBY1903		77.3519	71.6312			2020-05-25
SBY6062	MAR-GFP::CaURA3 ndj1::KanMx	SBY1903		76.431	81.4815	80.0766		2020-02-20
SBY6062	MAR-GFP::CaURA3 ndj1::KanMx	SBY1903		81.8493	79.7048	74.8466		2018-07-18
						71.566	8.4095
SBY6059	noMAR-GFP::CaURA3 ndj1::KanMx	SBY1903		15.1639	12.5954	14.0562		2018-09-04
SBY6059	noMAR-GFP::CaURA3 ndj1::KanMx	SBY1903		9.76562	9.76562	12.6638		2018-09-02
SBY6059	noMAR-GFP::CaURA3 ndj1::KanMx	SBY1903		14.3969	13.4199	11.8959		2018-08-21
SBY6059	noMAR-GFP::CaURA3 ndj1::KanMx	SBY1903		6.9869	7.22022	8.21918		2020-10-25
SBY6059	noMAR-GFP::CaURA3 ndj1::KanMx	SBY1903		9.20502	7.8341	8.4		2020-06-23
SBY6059	noMAR-GFP::CaURA3 ndj1::KanMx	SBY1903		9.16335	4.69484	6.42202		2020-06-16
SBY6059	noMAR-GFP::CaURA3 ndj1::KanMx	SBY1903		7.53138	4.97738	7.66284		2020-05-25
SBY6059	noMAR-GFP::CaURA3 ndj1::KanMx	SBY1903		6.50407	11.9149	6.84932		2020-02-20
SBY6059	noMAR-GFP::CaURA3 ndj1::KanMx	SBY1903		18.2186	12.2222	7.04846		2020-10-23
						9.80734	3.4193
SBY6140	mar(L93P)-GFP::CaURA3 ndj1::KanMx	SBY1903		8.49421	8.69565	14.1631		2018-10-15
SBY6140	mar(L93P)-GFP::CaURA3 ndj1::KanMx	SBY1903		16.0305
SBY6140	mar(L93P)-GFP::CaURA3 ndj1::KanMx	SBY1903		14.5038	18.1159	14.5299		2018-06-03
						13.5047	3.61382
SBY6173	mar(L96S)-GFP::CaURA3 ndj1::KanMx	SBY1903		15.6627	18.2927	19.0939		2021-07-25
SBY6173	mar(L96S)-GFP::CaURA3 ndj1::KanMx	SBY1903		12.8713	13.7097			2021-07-21
SBY6173	mar(L96S)-GFP::CaURA3 ndj1::KanMx	SBY1903		17.0455	15.3285	15.6134		2018-10-24
						15.9522	2.12642
SBY6224	mar(N97D)-GFP::CaURA3 ndj1::KanMx	SBY1903		15.5477	12.963	14.0496		2021-07-19
SBY6224	mar(N97D)-GFP::CaURA3 ndj1::KanMx	SBY1903		8.03213	4.30622	7.69231		2018-10-13
						10.4318	4.39212
SBY6134	mar(N97I)-GFP::CaURA3 ndj1::KanMx	SBY1903		10.219	8.74525	12.5984		2018-10-01
SBY6134	mar(N97I)-GFP::CaURA3 ndj1::KanMx	SBY1903		13.1915	16.8724	14.0884		2018-09-10
SBY6134	mar(N97I)-GFP::CaURA3 ndj1::KanMx	SBY1903		11.4286	10.0334			2018-02-19
						12.1471	2.60948
SBY6164	mar(N97S)-GFP::CaURA3 ndj1::KanMx	SBY1903		13.3987	17.1004	17.7258		2018-09-11
SBY6164	mar(N97S)-GFP::CaURA3 ndj1::KanMx	SBY1903		14.3731	11.0345			2018-05-07
SBY6164	mar(N97S)-GFP::CaURA3 ndj1::KanMx	SBY1903		18.7251				2018-05-07
SBY6164	mar(N97S)-GFP::CaURA3 ndj1::KanMx	SBY1903		13.5659	14.8265	10.0775		2018-07-18
						14.5364	2.93222
SBY6218	mar(N97Y)-GFP::CaURA3 ndj1::KanMx	SBY1903		8.26772	17.8988	16.4659		2021-07-25
SBY6218	mar(N97Y)-GFP::CaURA3 ndj1::KanMx	SBY1903		16.9611	14.2276	11.7216		2018-10-15
						14.2571	3.68117
SBY6377	mar(L98P)-GFP::CaURA3 ndj1::KanMx	SBY1903		16.7763	12.9964			2018-02-19
SBY6377	mar(L98P)-GFP::CaURA3 ndj1::KanMx	SBY1903		17.6991	19.8582	18.75		2018-12-25
SBY6377	mar(L98P)-GFP::CaURA3 ndj1::KanMx	SBY1903			13.4328	14.6552		2018-12-25
						16.3097	2.66729
SBY6233	mar(F100P)-GFP::CaURA3 ndj1::KanMx	SBY1903		11.4943	9.85915	16.726		2021-07-19
SBY6233	mar(F100P)-GFP::CaURA3 ndj1::KanMx	SBY1903		15.1292	11.9048	14.6953		2018-10-13
SBY6233	mar(F100P)-GFP::CaURA3 ndj1::KanMx	SBY1903		19.403				2018-04-11
SBY6233	mar(F100P)-GFP::CaURA3 ndj1::KanMx	SBY1903		16.9231				2018-04-11
SBY6233	mar(F100P)-GFP::CaURA3 ndj1::KanMx	SBY1903		11.6667				2018-04-11
						14.2002	3.15882
SBY6077	mar(F100S)-GFP::CaURA3 ndj1::KanMx	SBY1903		9.52381	8.24373	10.219		2018-10-03
SBY6077	mar(F100S)-GFP::CaURA3 ndj1::KanMx	SBY1903		15.6051	16.7939	13.1673		2018-08-21
SBY6077	mar(F100S)-GFP::CaURA3 ndj1::KanMx	SBY1903		17.9221				2018-03-19
SBY6077	mar(F100S)-GFP::CaURA3 ndj1::KanMx	SBY1903		15.9091				2018-03-19
SBY6077	mar(F100S)-GFP::CaURA3 ndj1::KanMx	SBY1903		19.788				2018-03-19
SBY6077	mar(F100S)-GFP::CaURA3 ndj1::KanMx	SBY1903		11.9874	13.7097	10		2018-07-18
						13.5724	3.68056
SBY6116	mar(K101E)-GFP::CaURA3 ndj1::KanMx	SBY1903		50.1182	46.8514	45.4128		2018-10-03
SBY6116	mar(K101E)-GFP::CaURA3 ndj1::KanMx	SBY1903		44.0541	53.3195	53.3493		2018-08-28
SBY6116	mar(K101E)-GFP::CaURA3 ndj1::KanMx	SBY1903		58.0822	28.3186			2018-06-03
SBY6116	mar(K101E)-GFP::CaURA3 ndj1::KanMx	SBY1903		46.2264				2018-06-03
SBY6116	mar(K101E)-GFP::CaURA3 ndj1::KanMx	SBY1903		44.1799	37.2493	37.2493		2018-07-18
SBY6116	mar(K101E)-GFP::CaURA3 ndj1::KanMx	SBY1903		44.389	49.7573	45.8333		2018-09-13
SBY6116	mar(K101E)-GFP::CaURA3 ndj1::KanMx	SBY1903		40.2204	43.7778	52.1645		2018-09-09
						45.5863	7.00643
SBY6122	mar(A102P)-GFP::CaURA3 ndj1::KanMX	SBY1903		11.7886				2018-04-24
SBY6122	mar(A102P)-GFP::CaURA3 ndj1::KanMX	SBY1903		12.8788	12.3077			2018-04-24
SBY6122	mar(A102P)-GFP::CaURA3 ndj1::KanMx	SBY1903		12.5	11.7424	12.8378		2018-10-03
SBY6122	mar(A102P)-GFP::CaURA3 ndj1::KanMX	SBY1903		12.3967	15.8088	7.66129		2018-09-10
SBY6122	mar(A102P)-GFP::CaURA3 ndj1::KanMx	SBY1903		17.5824	10.4265			2018-02-19
SBY6122	mar(A102P)-GFP::CaURA3 ndj1::KanMX	SBY1903		17.2638				2018-03-19
SBY6122	mar(A102P)-GFP::CaURA3 ndj1::KanMX	SBY1903		14.5329				2018-03-19
SBY6122	mar(A102P)-GFP::CaURA3 ndj1::KanMX	SBY1903		15.8784				2018-03-19
						13.2576	2.71862
SBY6176	mar(V108D)-GFP::CaURA3 ndj1::KanMx	SBY1903		9.46372	9.82143	8.4		2018-10-01
SBY6176	mar(V108D)-GFP::CaURA3 ndj1::KanMx	SBY1903		12.8788	7.5188	18.3267		2018-09-14
SBY6176	mar(V108D)-GFP::CaURA3 ndj1::KanMx	SBY1903		14.2308	10.5263	11.7647		2019-05-21
SBY6176	mar(V108D)-GFP::CaURA3 ndj1::KanMx	SBY1903		7.69231	7.84314	9.15751		2020-09-12
SBY6176	mar(V108D)-GFP::CaURA3 ndj1::KanMx	SBY1903		8.87097	6.19469	12.9032		2020-09-07
SBY6176	mar(V108D)-GFP::CaURA3 ndj1::KanMx	SBY1903		10.4	8.7	8		2020-07-19
SBY6176	mar(V108D)-GFP::CaURA3 ndj1::KanMx	SBY1903		10.728	13.5458	14.8265		2018-07-09
						10.5616	2.987
SBY6182	mar(D115G)-GFP::CaURA3 ndj1::KanMx	SBY1903		12.1951	14.8148	12.5		2021-07-19
SBY6182	mar(D115G)-GFP::CaURA3 ndj1::KanMx	SBY1903		5.34979	12.9964	10.8		2018-10-01
						11.4427	3.25594
SBY6194	mar(D115V)-GFP::CaURA3 ndj1::KanMx	SBY1903		15.7143	13.3829	12.0155		2018-09-22
SBY6194	mar(D115V)-GFP::CaURA3 ndj1::KanMx	SBY1903		5.30612	12.5475	14.3885		2018-09-13
SBY6194	mar(D115V)-GFP::CaURA3 ndj1::KanMx	SBY1903		19.3916	26.5455	21.3058		2018-09-04
SBY6194	mar(D115V)-GFP::CaURA3 ndj1::KanMx	SBY1903		19.2771				2018-04-24
SBY6194	mar(D115V)-GFP::CaURA3 ndj1::KanMx	SBY1903		13.7255	12.8514			2018-04-24
SBY6194	mar(D115V)-GFP::CaURA3 ndj1::KanMx	SBY1903		16.4336				2018-03-19
SBY6194	mar(D115V)-GFP::CaURA3 ndj1::KanMx	SBY1903		13.1783				2018-03-19
						15.4331	5.05373
SBY6200	mar(D115Y)-GFP::CaURA3 ndj1::KanMx	SBY1903		10.4377	17.0347	10.8527		2021-07-19
SBY6200	mar(D115Y)-GFP::CaURA3 ndj1::KanMx	SBY1903		13.3333	9.67742	9.5057		2018-09-22
SBY6200	mar(D115Y)-GFP::CaURA3 ndj1::KanMx	SBY1903		17.004				2018-03-19
SBY6200	mar(D115Y)-GFP::CaURA3 ndj1::KanMx	SBY1903		15.4812				2018-03-19
SBY6200	mar(D115Y)-GFP::CaURA3 ndj1::KanMx	SBY1903		18.251				2018-03-19
						13.7011	3.35959
SBY6158	mar(L116S)-GFP::CaURA3 ndj1::KanMx			20.8633	23.1047	18.0272		2021-10-20
SBY6158	mar(L116S)-GFP::CaURA3 ndj1::KanMx	SBY1903		16.5385	14.0152	16.0448		2018-09-11
SBY6158	mar(L116S)-GFP::CaURA3 ndj1::KanMx	SBY1903		13.8889	15.7447			2018-02-19
						17.2784	3.24955
SBY6095	mar(R117W)-GFP::CaURA3 ndj1::KanMx	SBY1903		13.4831	14.4444	12.3596		2018-10-06
SBY6095	mar(R117W)-GFP::CaURA3 ndj1::KanMx	SBY1903		12.5461	13.0252	11.7647		2018-08-16
SBY6095	mar(R117W)-GFP::CaURA3 ndj1::KanMx	SBY1903		10.8209	8.05085	16.3043		2018-08-21
SBY6095	mar(R117W)-GFP::CaURA3 ndj1::KanMx	SBY1903		14.0127	13.0952	12.628		2018-07-18
						12.7113	2.01802
SBY6146	mar(L119P)-GFP::CaURA3 ndj1::KanMx	SBY1903		12.1951	16.9065			2018-06-03
SBY6146	mar(L119P)-GFP::CaURA3 ndj1::KanMx	SBY1903		20.2055				2018-06-03
SBY6146	mar(L119P)-GFP::CaURA3 ndj1::KanMx	SBY1903		20	18.1818	11.4068		2018-09-11
						16.4826	3.83262
SBY6083	mar(F120Y)-GFP::CaURA3 ndj1::KanMx	SBY1903		47.013	58.5014	57.1096		2018-10-06
SBY6083	mar(F120Y)-GFP::CaURA3 ndj1::KanMx	SBY1903		53.9801	37.027	53.1915		2018-09-09
SBY6083	mar(F120Y)-GFP::CaURA3 ndj1::KanMx	SBY1903		32.987	62.1547	62.5731		2018-08-21
SBY6083	mar(F120Y)-GFP::CaURA3 ndj1::KanMx	SBY1903		43.8692	44.1489	50.4831		2018-07-18
SBY6083	mar(F120Y)-GFP::CaURA3 ndj1::KanMx	SBY1903		41.0127				2018-04-24
SBY6083	mar(F120Y)-GFP::CaURA3 ndj1::KanMx	SBY1903		58.2609	57.1831			2018-04-24
SBY6083	mar(F120Y)-GFP::CaURA3 ndj1::KanMx	SBY1903		44.1176	52.0468	47.1299		2018-04-17
SBY6083	mar(F120Y)-GFP::CaURA3 ndj1::KanMx	SBY1903		41.3333				2018-02-16
SBY6083	mar(F120Y)-GFP::CaURA3 ndj1::KanMx	SBY1903		41.8919				2018-02-16
						49.3007	8.49798
SBY6206	mar(Y123C)-GFP::CaURA3 ndj1::KanMx	SBY1903		23.8255	19.0476	16.9492		2018-07-18
SBY6206	mar(Y123C)-GFP::CaURA3 ndj1::KanMx	SBY1903		13.5542	17.8674			2018-02-19
SBY6206	mar(Y123C)-GFP::CaURA3 ndj1::KanMx	SBY1903		9.63855	11.1111	13.2576		2018-09-22
SBY6206	mar(Y123C)-GFP::CaURA3 ndj1::KanMx	SBY1903		11.9231
SBY6206	mar(Y123C)-GFP::CaURA3 ndj1::KanMx	SBY1903		11.5242				2018-04-09
SBY6206	mar(Y123C)-GFP::CaURA3 ndj1::KanMx	SBY1903		3.61446				2018-04-10
SBY6206	mar(Y123C)-GFP::CaURA3 ndj1::KanMx	SBY1903		11.8943				2018-04-11
SBY6206	mar(Y123C)-GFP::CaURA3 ndj1::KanMx	SBY1903		6.14754				2018-04-12
SBY6206	mar(Y123C)-GFP::CaURA3 ndj1::KanMx	SBY1903		8.05085				2018-04-13
SBY6206	mar(Y123C)-GFP::CaURA3 ndj1::KanMx	SBY1903		20				2018-03-20
SBY6206	mar(Y123C)-GFP::CaURA3 ndj1::KanMx	SBY1903		15.3527				2018-03-20
SBY6206	mar(Y123C)-GFP::CaURA3 ndj1::KanMx	SBY1903		13.0268				2018-03-20
SBY6206	mar(Y123C)-GFP::CaURA3 ndj1::KanMx	SBY1903		12.5475				2018-03-20
SBY6206	mar(Y123C)-GFP::CaURA3 ndj1::KanMx	SBY1903		15.2542				2018-03-20
SBY6206	mar(Y123C)-GFP::CaURA3 ndj1::KanMx	SBY1903		13.0435	15.7895	14.2336		2018-07-18
						13.5297	4.55311
SBY6212	mar(Y123H)-GFP::CaURA3 ndj1::KanMx	SBY1903		17.5824	14.1935	11.3924		2021-07-25
SBY6212	mar(Y123H)-GFP::CaURA3 ndj1::KanMx	SBY1903		12.0968	11.9403	13.0909		2018-10-15
SBY6212	mar(Y123H)-GFP::CaURA3 ndj1::KanMx	SBY1903		8.70968				2018-04-06
SBY6212	mar(Y123H)-GFP::CaURA3 ndj1::KanMx	SBY1903		15.2838				2018-04-08
SBY6212	mar(Y123H)-GFP::CaURA3 ndj1::KanMx	SBY1903		20				2018-03-20
						13.81	3.42185
SBY6188	mar(Y126C)-GFP::CaURA3 ndj1::KanMx	SBY1903		11.0294	14.1818	12.9771		2018-10-01
SBY6188	mar(Y126C)-GFP::CaURA3 ndj1::KanMx	SBY1903		12.3077	14.9826	13.9344		2018-09-27
SBY6188	mar(Y126C)-GFP::CaURA3 ndj1::KanMx	SBY1903		14.4695				2018-05-07
SBY6188	mar(Y126C)-GFP::CaURA3 ndj1::KanMx	SBY1903		16.25				2018-02-19
						13.7666	1.62939
SBY6089	mar(Y126N)-GFP::CaURA3 ndj1::KanMx	SBY1903		10.7143	12.5	12.9771		2018-10-06
SBY6089	mar(Y126N)-GFP::CaURA3 ndj1::KanMx	SBY1903		9.50226	14.0288	11.3074		2018-08-21
SBY6089	mar(Y126N)-GFP::CaURA3 ndj1::KanMx	SBY1903		14.4231	15.0877	14.1818		2018-07-18
SBY6089	mar(Y126N)-GFP::CaURA3 ndj1::KanMx	SBY1903		14.5503	12.3077			2018-07-09
SBY6089	mar(Y126N)-GFP::CaURA3 ndj1::KanMx	SBY1903		13.8996	15	12.8535		2018-04-17
SBY6089	mar(Y126N)-GFP::CaURA3 ndj1::KanMx	SBY1903		15.3623	15			2018-02-19
SBY6089	mar(Y126N)-GFP::CaURA3 ndj1::KanMx	SBY1903		10.4839				2018-02-16
SBY6089	mar(Y126N)-GFP::CaURA3 ndj1::KanMx	SBY1903		6.77966				2018-02-16
						12.8311	2.31639
SBY6065	MAR(71-130)-GFP::CaURA3 ndj1::KanMx	SBY1903		62.1951	70.6667	63.6923		2018-09-02
SBY6065	MAR(71-130)-GFP::CaURA3 ndj1::KanMx	SBY1903		72.3127	63.8728	68.8525		2018-08-21
SBY6065	MAR(71-130)-GFP::CaURA3 ndj1::KanMX	SBY1903		86.9748	69.9659	50.6329		2018-04-17
SBY6065	MAR(71-130)-GFP::CaURA3 ndj1::KanMx	SBY1903		75.7475	79.5455	68.1682		2020-02-20
SBY6065	MAR(71-130)-GFP::CaURA3 ndj1::KanMx	SBY1903		76.7313	72.3404	76.5306		2018-07-18
SBY6065	MAR(71-130)-GFP::CaURA3 ndj1::KanMx	SBY1903		76.3699	77.3723	84.556		2018-03-03
SBY6065	MAR(71-130)-GFP::CaURA3 ndj1::KanMx	SBY1903		71.3793				2018-02-16
SBY6065	MAR(71-130)-GFP::CaURA3 ndj1::KanMx	SBY1903		76.0369				2018-02-16
						72.1972	8.20181
SBY6266	mar(89-130)-GFP::CaURA3 ndj1::KanMx	SBY1903		29.1444	51.2019	49.2574		2020-06-23
SBY6266	mar(89-130)-GFP::CaURA3 ndj1::KanMx	SBY1903		42.6357	56.6234	55.291		2020-06-16
						47.359	10.2098
SBY6414	MAR(89-175)-GFP::CaURA3 ndj1::KanMx	SBY1903		76.087	69.863	81.1024		2020-05-25
SBY6414	MAR(89-175)-GFP::CaURA3 ndj1::KanMx	SBY1903		75.8929	76.8683	78.7234		2020-02-20
						76.4228	3.76335
SBY6114 x SBY3981	mar(K101E)-GFP::URA3/nup2::KanMx ndj1::KanMx	SBY1903		14.7887	11.1111	13.1661		2018-09-13
SBY6114 x SBY3981	mar(K101E)-GFP::CaURA3/nup2::KanMx ndj1/"	SBY1903		20.2206	15.1394	15.6118		2021-07-29
						15.0063	3.03905
SBY6081 x SBY3981	mar(F120Y)-GFP::CaURA3/nup2::KanMx ndj1/"	SBY1903		16.1417	12.8099	18.1564		2021-07-29
SBY6081 x SBY3981	mar(F120Y)-GFP::CaURA3/nup2::KanMx ndj1::KanMx/"	SBY1903		15.3571	20.6044	14.7651		2021-08-27
						16.3058	2.73586
SBY6264 x SBY3981	mar(89-130)-GFP::CaURA3/nup2::KanMx ndj1/"	SBY1903		23.3962	28.1646	20.3571		2021-07-29
SBY6264 x SBY3981	mar(89-130)-GFP::CaURA3/nup2::KanMx ndj1::KanMx/"	SBY1903		18.7266	21.9595	19.7628		2021-08-20
						22.0611	3.41612
SBY6413 x SBY3981	mar(89-175)-GFP::CaURA3/nup2::KanMx ndj1::KanMx/"	SBY1903		73.9394	76.0563	78.1362		2021-08-20
SBY6413 x SBY3981	mar(89-175)-GFP::CaURA3/nup2::KanMx ndj1::KanMx/"	SBY1903		60.2241	72.0395	69.5793		2021-08-27
						71.6625	6.35166
SBY1904	ndj1::KanMx	SBY1903		76.7857	85.2113	78.8104		2018-06-02
SBY1904	ndj1::KanMx	SBY1903		70.9571	78.5714	85.2941		2018-04-24
SBY1904	ndj1::KanMx	SBY1903		77.0073	67.0769	76.8683		2018-04-17
						77.3981	5.86926
SBY3981 x SBY3982	nup2::KanMx ndj1::KanMx	SBY1903		17.4825	14.8936	15.3571		2018-09-13
SBY3981 x SBY3982	nup2::KanMx ndj1::KanMx	SBY1903		11.8143	14.7651	6.77083		2018-04-24
SBY3981 x SBY3982	nup2::KanMx ndj1::KanMx	SBY1903		14.6154	16.3701	14.2857		2018-04-17
SBY3981 x SBY3982	nup2::KanMx ndj1::KanMx	SBY1903		14.1026	17.0543	13.7652		2018-03-03
						14.2731	2.81181
SBY1903	wt	SBY1903		83.1776	86.4769	87.3418		2021-08-27
SBY1903	wt	SBY1903		87.2587	87.395	93.254		2021-08-20
SBY1903	wt	SBY1903		83.3333	83.75	77.5439		2021-07-29
SBY1903	wt	SBY1903		91.1864	88.2353	93.2432		2021-07-25
SBY1903	wt	SBY1903		74.4828	80.0781	78.4512		2021-07-21
SBY1903	wt	SBY1903		89.9123	84.5018	90.9385		2021-07-19
						85.5867	5.41104
SBY6068	nup2(51-175)-GFP::CaURA3	SBY1903		79.3651	79.661	77.6062		2021-12-13
SBY6068	nup2(51-175)-GFP::CaURA3	SBY1903		84.5614	88.8889	89.1791		2021-12-09
SBY6068	nup2(51-175)-GFP::CaURA3	SBY1903		91.9831	85.7143	93.5345		2021-12-06
SBY6068	nup2(51-175)-GFP::CaURA3	SBY1903		89.1374	79.8635	86.3333		2021-12-01
SBY6068	nup2(51-175)-GFP::CaURA3	SBY1903		88.5621	91.9708	91.8605		2021-11-23
SBY6068	nup2(51-175)-GFP::CaURA3	SBY1903		89.3238	85.8333	83.5443		2021-11-21
SBY6068	nup2(51-175)-GFP::CaURA3	SBY1903		91.9283	91.5179	90.3125		2021-11-17
SBY6068	nup2(51-175)-GFP::CaURA3	SBY1903		88.2353	84.2857	86.6397		2021-11-15
SBY6068	nup2(51-175)-GFP::CaURA3	SBY1903		85.5967	88.9868	87.9845		2021-11-14
SBY6068	nup2(51-175)-GFP::CaURA3	SBY1903		90.9434	94.5848	86.4198		2021-11-11
SBY6068	nup2(51-175)-GFP::CaURA3	SBY1903		88.8889	93.7729			2021-11-09
						87.7194	4.35201
SBY6074	nup2(D1-720)-GFP::CaURA3	SBY1903		83.8462	83.3333	83.5294		2021-12-09
SBY6074	nup2(D1-720)-GFP::CaURA3	SBY1903		87.2093	81.877	80.7432		2021-12-06
SBY6074	nup2(D1-720)-GFP::CaURA3	SBY1903		71.6172	80.9019	81.8182		2021-12-01
SBY6074	nup2(D1-720)-GFP::CaURA3	SBY1903		82.1053	81.7073	80.2326		2021-11-23
SBY6074	nup2(D1-720)-GFP::CaURA3	SBY1903		82.1012	83.7209	71.2575		2021-11-21
SBY6074	nup2(D1-720)-GFP::CaURA3	SBY1903		81.9398	77.2563	82.2581		2021-11-17
SBY6074	nup2(D1-720)-GFP::CaURA3	SBY1903		86.7769	83.75	86.2348		2021-11-15
SBY6074	nup2(D1-720)-GFP::CaURA3	SBY1903		84.3373	80.7229	85.0187		2021-11-14
SBY6074	nup2(D1-720)-GFP::CaURA3	SBY1903		84.3373	82.971	83.6364		2021-11-09
						81.6525	3.99861
SBY6143	nup2(51-175)L93P-GFP::CaURA3	SBY1903		72.1875	74.2857	76.8683		2021-12-01
SBY6143	nup2(51-175)L93P-GFP::CaURA3	SBY1903		78.1145	80.9061	75.4438		2021-11-21
SBY6143	nup2(51-175)L93P-GFP::CaURA3	SBY1903		73.5786				2021-11-11
SBY6143	nup2(51-175)L93P-GFP::CaURA3	SBY1903		79.2727	82.6241			2021-11-09
						77.0313	3.49928
SBY6170	nup2(51-175)L96S-GFP::CaURA3	SBY1903		80.1471	82.3529	81.362		2021-12-12
SBY6170	nup2(51-175)L96S-GFP::CaURA3	SBY1903		82.4427	87.8136	83.4507		2021-12-09
SBY6170	nup2(51-175)L96S-GFP::CaURA3	SBY1903		80.2083	81.1189			2021-12-09
SBY6170	nup2(51-175)L96S-GFP::CaURA3	SBY1903		82.5	83.0769	85.8871		2021-12-11
						82.76	2.32842
SBY6454	nup2(51-175)N97D-GFP::CaURA3	SBY1903		74.6875	67.6282	69.97		2021-12-13
SBY6454	nup2(51-175)N97D-GFP::CaURA3	SBY1903		74.7331	78.8732	82.808		2021-12-06
						74.7833	5.57672
SBY6137	nup2(51-175)N97I-GFP::CaURA3	SBY1903		79.6491	83.8235	78.6585		2021-11-21
SBY6137	nup2(51-175)N97I-GFP::CaURA3	SBY1903		78.4314	69.2771	73.0205		2021-11-15
SBY6137	nup2(51-175)N97I-GFP::CaURA3	SBY1903		75.3049				2021-11-11
						76.8807	4.77199
SBY6167	nup2(51-175)N97S-GFP::CaURA3	SBY1903		75.8242	76.6467	80.8765		2021-11-21
SBY6167	nup2(51-175)N97S-GFP::CaURA3	SBY1903		79.3814				2021-11-10
SBY6167	nup2(51-175)N97S-GFP::CaURA3	SBY1903		81.8182	79.9308	74.5928		2021-11-09
						78.4387	2.74823
SBY6221	nup2(51-175)N97Y-GFP::CaURA3	SBY1903		72.6984	78.5235	76.3158		2021-11-15
SBY6221	nup2(51-175)N97Y-GFP::CaURA3	SBY1903		81.7891	75.0799	75.0799		2021-11-11
						76.5811	3.17961
SBY6131	nup2(51-175)L98P-GFP::CaURA3	SBY1903		84.7273	91.8919	76.7361		2021-11-15
SBY6131	nup2(51-175)L98P-GFP::CaURA3	SBY1903		94.4444	89.6861	89.5161		2021-11-11
						87.8337	6.31251
SBY6230	nup2(51-175)F100P-GFP::CaURA3	SBY1903		66.9643	64.7059	70.5882		2021-12-01
SBY6230	nup2(51-175)F100P-GFP::CaURA3	SBY1903		76.947	71.51	69.9346		2021-11-21
SBY6230	nup2(51-175)F100P-GFP::CaURA3	SBY1903		77.7778	56.4669	58.6667		2021-11-15
SBY6230	nup2(51-175)F100P-GFP::CaURA3	SBY1903		78.869	72.0779			2021-11-11
						69.5008	7.35156
SBY6080	nup2(51-175)F100S-GFP::CaURA3	SBY1903		70.8207	72.9373	70.3226		2021-12-01
SBY6080	nup2(51-175)F100S-GFP::CaURA3	SBY1903		74.9091	79.321	79.3651		2021-11-25
SBY6080	nup2(51-175)F100S-GFP::CaURA3	SBY1903		70.2194	75.9124	77.3973		2021-11-14
						74.5783	3.69401
SBY6113	nup2(51-175)K101E-GFP::CaURA3	SBY1903		89.6414	89.2857	87.7551		2021-11-14
SBY6113	nup2(51-175)K101E-GFP::CaURA3	SBY1903		87.3077	87.4459			2021-11-10
SBY6113	nup2(51-175)K101E-GFP::CaURA3	SBY1903		91.2	87.0871	91.2698		2021-11-09
						88.8741	1.72571
SBY6125	nup2(51-175)A102P-GFP::CaURA3	SBY1903		79.5222	74.2857	83.871		2021-12-01
SBY6125	nup2(51-175)A102P-GFP::CaURA3	SBY1903		80.597	79.9296	84.127		2021-11-14
SBY6125	nup2(51-175)A102P-GFP::CaURA3	SBY1903		80.9701	74.1697	81.2698		2021-11-09
						79.8602	3.56421
SBY6179	nup2(51-175)V108D-GFP::CaURA3	SBY1903		75.6014	83.9506	78.9474		2021-12-01
SBY6179	nup2(51-175)V108D-GFP::CaURA3	SBY1903		74.7093	64.7975	77.4194		2021-11-21
SBY6179	nup2(51-175)V108D-GFP::CaURA3	SBY1903		72.5979	81.6609	81.9231		2021-11-14
SBY6179	nup2(51-175)V108D-GFP::CaURA3	SBY1903		88.8889	89.8039			2021-11-09
						79.1182	7.27774
SBY6185	nup2(51-175)D115G-GFP::CaURA3	SBY1903		67.5	73.7	73.1		2021-12-01
SBY6185	nup2(51-175)D115G-GFP::CaURA3	SBY1903		70.3	73.4	70		2021-11-21
SBY6185	nup2(51-175)D115G-GFP::CaURA3	SBY1903		80.7	77.5	77.1		2021-11-15
						73.7	4.2
SBY6197	nup2(51-175)D115V-GFP::CaURA3	SBY1903		81.4607	84.8797	80.6962		2021-11-21
SBY6197	nup2(51-175)D115V-GFP::CaURA3	SBY1903		81.6547	78.0669	77.1218		2021-11-15
						80.6467	2.78136
SBY6203	nup2(51-175)D115Y-GFP::CaURA3	SBY1903		86.8914	83.0258	72.2741		2021-11-15
SBY6203	nup2(51-175)D115Y-GFP::CaURA3	SBY1903		81.0484	78.6765			2021-11-11
SBY6203	nup2(51-175)D115Y-GFP::CaURA3	SBY1903		76.7677	72.6115			2021-11-11
						78.7565	5.37588
SBY6161	nup2(51-175)L116S-GFP::CaURA3	SBY1903		81.4545	79.7872	75.9124		2021-11-15
SBY6161	nup2(51-175)L116S-GFP::CaURA3	SBY1903		84.5878	84.739	78.9272		2021-11-14
SBY6161	nup2(51-175)L116S-GFP::CaURA3	SBY1903		88.2812	82.8571	79.4872		2021-11-09
						81.7815	3.7411
SBY6098	nup2(51-175)R117W-GFP::CaURA3	SBY1903		80.3797	75.6944	69.5502		2021-11-23
SBY6098	nup2(51-175)R117W-GFP::CaURA3	SBY1903		80.0797	83.9216	74.1379		2021-11-17
SBY6098	nup2(51-175)R117W-GFP::CaURA3	SBY1903		85.7143				2021-11-09
						78.4968	5.69307
SBY6149	nup2(51-175)L119P-GFP::CaURA3	SBY1903		68.5714	66.6667	79.021		2021-12-01
SBY6149	nup2(51-175)L119P-GFP::CaURA3	SBY1903		73.7024	74.6795	68.5714		2021-11-23
SBY6149	nup2(51-175)L119P-GFP::CaURA3	SBY1903		79.1139	74.2049	80.0738		2021-11-17
						73.845	5.0168
SBY6086	nup2(51-175)F120Y-GFP::CaURA3	SBY1903		82.3045	86.014	85.6557		2021-11-23
SBY6086	nup2(51-175)F120Y-GFP::CaURA3	SBY1903		84.556	86.8132	86.194		2021-11-17
SBY6086	nup2(51-175)F120Y-GFP::CaURA3	SBY1903		85.8824				2021-11-09
						85.3457	1.50423
SBY6209	nup2(51-175)Y123C-GFP::CaURA3	SBY1903		80.8081	83.6	75.9259		2021-11-23
SBY6209	nup2(51-175)Y123C-GFP::CaURA3	SBY1903		77.6515	77.2388	81.0409		2021-11-17
						79.3775	2.90205
SBY6215	nup2(51-175)Y123H-GFP::CaURA3	SBY1903		78.2178	71.7949	75.9146		2021-11-23
SBY6215	nup2(51-175)Y123H-GFP::CaURA3	SBY1903		76.1438	78.8344	75.1634		2021-11-17
SBY6215	nup2(51-175)Y123H-GFP::CaURA3	SBY1903		80	78.2007			2021-11-11
						76.7837	2.59926
SBY6191	nup2(51-175)Y126C-GFP::CaURA3	SBY1903		80	74.0614	75.0769		2021-11-23
SBY6191	nup2(51-175)Y126C-GFP::CaURA3	SBY1903		85.214	79.8419	76.7176		2021-11-17
						78.4853	4.09201
SBY6092	nup2(51-175)Y126N-GFP::CaURA3	SBY1903		70	78.5467	70.903		2021-11-23
SBY6092	nup2(51-175)Y126N-GFP::CaURA3	SBY1903		79.0541	73.0769	75.1534		2021-11-17
						74.4557	3.81429
SBY6071	nup2(71-130)-GFP::CaURA3	SBY1903		82.7206	87.6289	88.1057		2021-11-23
SBY6071	nup2(71-130)-GFP::CaURA3	SBY1903		93.133	81.6609	82.6087		2021-11-17
SBY6071	nup2(71-130)-GFP::CaURA3	SBY1903		87.9562	84.0237			2021-11-09
						85.9797	3.90568
SBY6263	nup2(89-130)-GFP::CaURA3	SBY1903		88.4921	89.011	92.4444		2021-11-23
SBY6263	nup2(89-130)-GFP::CaURA3	SBY1903		86.4341	88.6926	88.7029		2021-11-14
SBY6263	nup2(89-130)-GFP::CaURA3	SBY1903		88.3621				2021-11-10
SBY6263	nup2(89-130)-GFP::CaURA3	SBY1903		85.0365				2021-11-09
						88.397	2.14129
SBY6540	nup2(89-175)-GFP::CaURA3	SBY1903		90	94.3662	91.4005		2021-11-17
SBY6540	nup2(89-175)-GFP::CaURA3	SBY1903		86.3158	88.5827	93.1727		2021-11-23
						90.6396	2.97383
SBY6111 x SBY3943	nup2(51-175)K101E-GFP::CaURA3/nup2::KanMx	SBY1903		77.451	75.1656	82.5397		2021-12-12
SBY6111 x SBY3943	nup2(51-175)K101E-GFP::CaURA3/nup2::KanMx	SBY1903		86.25	88.3459	88.7967		2021-12-11
						83.0915	5.74585
SBY6084 x SBY3943	nup2(51-175)F120Y-GFP::CaURA3/nup2::KanMx	SBY1903		71.4286	75.3623	69.3548		2021-12-14
SBY6084 x SBY3943	nup2(51-175)F120Y-GFP::CaURA3/nup2::KanMx	SBY1903		81.7857	87.234	81.2287		2021-12-12
SBY6084 x SBY3943	nup2(51-175)F120Y-GFP::CaURA3/nup2::KanMx	SBY1903		84.5361		83.1683		2021-12-11
						79.2623	6.4541
SBY6261 x SBY3943	nup2(89-130)-GFP::CaURA3/nup2::KanMx	SBY1903		75.2137	73.6111	75.9717		2021-12-12
SBY6261 x SBY3943	nup2(89-130)-GFP::CaURA3/nup2::KanMx	SBY1903		81.1765	83.5766	87.1429		2021-12-11
						79.4487	5.35401
SBY6535 x SBY3943	nup2(89-175)-GFP::CaURA3/nup2::KanMx	SBY1903		86.3309	87.0445	88.8462		2021-12-14
SBY6535 x SBY3943	nup2(89-175)-GFP::CaURA3/nup2::KanMx	SBY1903		87.3288	87.4214			2021-12-12
SBY6535 x SBY3943	nup2(89-175)-GFP::CaURA3/nup2::KanMx	SBY1903		89.8246	91.6335	90.3346		2021-12-11
						88.5955	1.86486

## Sheet: figure 4
strain	genotype. (order = nup60 nup2 ndj1 other)		percent
SBY1903	wt		89.9123	84.5018	90.9385		2021-07-19
SBY1903	wt		79.2793	79.4224	58.309		2018-08-12
SBY1903	wt		86.6667	77.7778	84.4898		2020-10-16
SBY1903	wt		83.0325	88.4774	82.1192		2020-10-23
SBY1903	wt		83.0709	84.4444	83.871		2020-10-25
SBY1903	wt		81.5331	79.0191	71.5517		2020-10-25
SBY1903	wt		82.1782	83.4862	80.4598		2020-10-31
SBY1903	wt		69.9725	75.4153	76.3975		2020-11-04
SBY1903	wt		71.916	82.5503	77.5665		2020-11-07
SBY1903	wt		76.9784	77.2727	78.2313		2020-11-10
SBY1903	wt		82.6613	78.3784	81.0631		2020-11-18
SBY1903	wt		77.3163	75.8842	73.1183		2020-11-19
SBY1903	wt		84.1924	84.3511	84.8276		2021-01-01
SBY1903	wt		72.6727	75.4237	75.6024		2021-01-09
SBY1903	wt		75.3571	75.5486	70.6587		2021-01-24
SBY1903	wt		83.3787	80.2048	73.5786		2021-02-12
SBY1903	wt		79.5527	80.6569			2021-02-23
SBY1903	wt		79.9331	80.8429	71.4744		2021-02-27
SBY1903	wt		86.4341	86.6894	89.9194		2021-03-19
SBY1903	wt		89.1803	91.8149	88.2857		2021-05-19
SBY1903	wt		88.2784	86.9388	83.3333		2021-05-21
SBY1903	wt		91.3636	88.5932	93.4256		2021-05-26
SBY1903	wt		83.0409	84.4221	78.9474		2021-05-29
SBY1903	wt		89.5753	93.1655	91.8699		2021-06-06
SBY1903	wt		83.8028	85.9438	86.1736		2021-06-10
SBY1903	wt		91.954	90.4959	90.4918		2021-06-15
SBY1903	wt		85.6604	85.5319	84.6154		2021-06-18
SBY1903	wt		87.7483	86.3636	83.1373		2021-07-04
SBY1903	wt		87.6254		91.6318		2021-07-05
					82.3997	6.4525
SBY5217	nup60::Hph		54.6341	74.0625	60.6977
SBY5217	nup60::Hph		67.3516	71.9008	64.2077		2021-02-13
SBY5217	nup60::Hph		73.5786	72.2741	77.2727		2020-10-16
SBY5217	nup60::Hph		60.4706	75.8065	79.3103		2021-06-18
					69.2973	7.7429
SBY6420	nup60(189-388)		89.1986	85.8369	86.3469		2021-07-19
SBY6420	nup60(189-388)		84.8361	85.5556	85.5469		2021-05-21
SBY6420	nup60(189-388)		74.4048	80.9249	68.4746		2020-10-31
SBY6420	nup60(189-388)		60.2703	57.1038	66.1442		2018-08-12
SBY6420	nup60(189-388)		64.0483	61.7722	67.7054		2018-08-02
SBY6420	nup60(189-388)		70.4319	78.8079			2018-07-05
SBY6420	nup60(189-388)		76.8025	70.6061			2018-07-05
SBY6420	nup60(189-388)		68.8119	72.4919	63.0542		2018-08-27
SBY6420	nup60(189-388)		83.4711	75.7042	75.0877		2020-10-16
					74.1375	9.37172
SBY6423	nup60(1-388)		90.9385	88.2562	87.8788		2021-07-05
SBY6423	nup60(1-388)		90.3974	85.0467	89.6104		2021-06-16
					88.688	2.14185
SBY6426	nup60(189-539)		84.9231	81.6384	85.9438		2021-07-05
SBY6426	nup60(189-539)		83.8057	80.7971	83.871		2021-06-16
					83.4965	1.94932
SBY6429	nup60(D189-388)		80.5825	80.7971	83.871		2021-06-16
SBY6429	nup60(D189-388)		79.771	75	80.1325		2021-03-19
					80.0257	2.86444
SBY1904	ndj1::KanMx		84.0989	81.1111	85.7143		2021-06-16
SBY1904	ndj1::KanMx		83.6177	82.6613	77.2727		2020-10-16
SBY1904	ndj1::KanMx		82.1918	78.6207	75.2688		2018-06-03
					81.173	3.44608
SBY5222	nup60::Hph ndj1::KanMx		17.5627	16.388	14.3322		2021-01-01
SBY5222	nup60::Hph ndj1::KanMx		18.75	14.4681	11.8143		2020-10-16
SBY5222	nup60::Hph ndj1::KanMx		12.7586				2018-08-25
SBY5223	nup60::Hph ndj1::KanMx		9.63855	9.96169	13.3829		2018-08-25
SBY5222	nup60::Hph ndj1::KanMx		11.2319				2018-08-25
SBY5222	nup60::Hph ndj1::KanMx		15.6364	10.2041	24.812		2018-06-03
SBY5222	nup60::Hph ndj1::kanMx		15.8055	12.381	10.2564		2021-06-18
					14.0814	3.91111
SBY6293	nup60(189-388) ndj1::KanMx		28.7324	25.3369	22.0339		2021-05-21
SBY6293	nup60(189-388) ndj1::KanMx		35.5623	32.0475	31.4121		2021-05-19
SBY6293	nup60(189-388) ndj1::KanMx		22.8125	19.5652	13.7546		2020-10-31
SBY6293	nup60(189-388) ndj1::KanMx		43.4466	31.6327	22.6027		2020-10-16
SBY6293	nup60(189-388) ndj1::KanMx		24.4373	26.6904	41.9142		2018-08-12
SBY6293	nup60(189-388) ndj1::KanMx		26.4706	24.9191	31.9218		2018-08-02
SBY6293	nup60(189-388) ndj1::KanMx		23.796	25.2907	29.052		2018-07-28
SBY6293	nup60(189-388) ndj1::KanMx		20.0658	28.9941	25.5452		2018-07-28
SBY6293	nup60(189-388) ndj1::KanMx		30.2326	33.9779			2018-07-04
SBY6293	nup60(189-388) ndj1::KanMx		29.7619	26.8493			2018-07-04
					27.8164	6.34169
SBY6296	nup60(1-388) ndj1::KanMx		65.0943	72.6115	62.7315		2021-06-15
SBY6296	nup60(1-388) ndj1::KanMx		61.8497	65.4655	66.5563		2021-06-10
					65.7181	3.80942
SBY6299	nup60(189-539) ndj1::KanMx		17.8571	19.0283	14.2857		2021-07-05
SBY6299	nup60(189-539) ndj1::KanMx		12.3016	17.1103	18.0328		2021-06-15
					16.436	2.58694
SBY6302	nup60(D189-388) ndj1::KanMx		18.1185	10.2564	17.4825		2021-07-05
SBY6302	nup60(D189-388) ndj1::KanMx		15.8301	15.5797	15.0376
					15.3841	2.77599

## Sheet: table 2
strain	genotype. (order = nup60 nup2 ndj1 other)		percent
SBY5216	nup60::Hph		67.3516	71.9008	64.2077		2021-02-13
SBY5216	nup60::Hph		73.5786	72.2741	77.2727		2020-10-16
SBY5216	nup60::Hph		60.4706	75.8065	79.3103		2021-06-18
					71.3525	6.22286
SBY6420	nup60(189-388)		89.1986	85.8369	86.3469		2021-07-19
SBY6420	nup60(189-388)		84.8361	85.5556	85.5469		2021-05-21
SBY6420	nup60(189-388)		74.4048	80.9249	68.4746		2020-10-31
SBY6420	nup60(189-388)		60.2703	57.1038	66.1442		2018-08-12
SBY6420	nup60(189-388)		64.0483	61.7722	67.7054		2018-08-02
SBY6420	nup60(189-388)		70.4319	78.8079			2018-07-05
SBY6420	nup60(189-388)		76.8025	70.6061			2018-07-05
SBY6420	nup60(189-388)		68.8119	72.4919	63.0542		2018-08-27
SBY6420	nup60(189-388)		83.4711	75.7042	75.0877		2020-10-16
					74.1375	9.37172
SBY6442	csm4::Hph		76.8382	80.2372	72.7924		2021-07-04
SBY6442	csm4::Hph		84.7107	79.941	84.8276		2021-07-11
SBY6442	csm4::Hph		74.6875	79.2517	69.4864		2021-10-18
					78.0859	5.17018
SBY6448	nup60(189-388) csm4::Hph		9.36455	9.73451	11.2403		2021-05-21
SBY6448	nup60(189-388) csm4::Hph		9.12863	11.7057	28.7926		2021-05-19
					13.3277	7.64722
SBY6445	nup60::Hph csm4::Hph		17.193	18.8811	13.8075		2021-06-21
SBY6445	nup60::Hph csm4::Hph		14.5985	15.9184	9.50226		2021-06-18
					14.9835	3.24106
SBY6451	nup2::NatMx csm4::Hph		7.87402	11.0619	16.5323		2021-10-18
SBY6451	nup2::NatMx csm4::Hph		11.4943	10.1695	9.48905		2021-10-18
SBY6451	nup2::NatMx csm4::Hph		4.7619	5.21327	4.36508		2021-06-06
					8.9957	3.93487
SBY4952	nup2::NatMx		78.6517	76.9517	76.6423		2021-10-18
SBY4952	nup2::NatMx		73.7143	79.5775	76.7742		2021-10-24
					77.0519	2.01655
SBY3945	nup2::KanMx		85.5705	84.858	87.7049		2021-07-11
SBY3945	nup2::KanMx		77.7778	76.1905	81.4035		2021-07-04
					82.2509	4.58298
SBY6432	nup60(189-388) nup2::KanMX		75.6024	67.7419	68.8312		2020-10-31
SBY6432	nup60(189-388) nup2::KanMx		64.3505	66.6667	76.9231		2018-07-11
SBY6432	nup60(189-388) nup2::KanMx		79.8137	76.2069			2018-07-04
SBY6432	nup60(189-388) nup2::KanMx		82.5	81.5972			2018-07-04
					74.0233	6.604
SBY6353	nup60(189-388) nup2::KanMx ndj1::KanMx		20.8202				2020-10-23
SBY6353	nup60(189-388) nup2::KanMx ndj1::KanMx		12.6923	14.966	17.7419		2018-08-12
SBY6353	nup60(189-388) nup2::KanMx ndj1::KanMx		20.3333	12	17.0213		2018-08-02
SBY6353	nup60(189-388) nup2::KanMx ndj1::KanMx		24.055	28.125			2018-07-28
SBY6353	nup60(189-388) nup2::KanMx ndj1::KanMx		25	19.9346			2018-07-28
SBY6353	nup60(189-388) nup2::KanMx ndj1::KanMx		14.4404	6.41026	12.782		2020-10-31
SBY6353	nup60(189-388) nup2::KanMx ndj1::KanMx		16.041	16.6038	13.2867		2020-10-25
SBY6353	nup60(189-388) nup2::KanMx ndj1::KanMx		19.6787	22.7891			2018-07-24
SBY6353	nup60(189-388) nup2::KanMx ndj1::KanMx		23.4114	22.2581			2018-07-25
					18.1139	5.26706

## Sheet: table 3
strain	genotype. (order = nup60 nup2 ndj1 other)		percent	percent	percent		date
SBY4959	nup2::NatMx ndj1::KanMx		13.6095	10.4839	13		197; nup60
SBY4959	nup2::NatMx ndj1::KanMx		20.202	12.1094	19.3122		197; nup60
					14.7862	4.00165
SBY6371	nup60(1-388)-GFP::KanMx nup2::Nat ndj1::KanMx		79.1971	71.4689	68.5864		2021-06-21
SBY6371	nup60(1-388)-GFP::KanMx nup2::NatMx ndj1::KanMx		71.3311	82.8746	70.8207		2020-10-26
SBY6371	nup60(1-388)-GFP::KanMx nup2::NatMx ndj1::KanMx		67.3529	68.8356	73.6667		2020-09-08
SBY6371	nup60(1-388)-GFP::KanMx nup2::NatMx ndj1::KanMx		29.1803	57.1429	80.3846		2020-09-03
SBY6371	nup60(1-388)-GFP::KanMx nup2::NatMx ndj1::KanMx		60.6509	62.8319	66.1721		2020-08-28
SBY6371	nup60(1-388)-GFP::KanMx nup2::NatMx ndj1::KanMx		72.6984	73.5669	72.5979		2020-11-19
SBY6371	nup60(1-388)-GFP::KanMx nup2::NatMx ndj1::KanMx		65.8046	64.497	70.4082		2020-11-18
					68.0986	10.8868
SBY6356	nup60(1-388) nup2::Nat ndj1::KanMx		73.0159	75.2809	73.3788		2021-06-21
SBY6356	nup60(1-388) nup2::NatMx ndj1::KanMx		68.0272	42.1053	70.6633		2021-01-09
					67.0786	12.4871
SBY6365	NUP60-GFP::KanMx nup2::NatMx ndj1::KanMx		69.0096	69.6552	72.4747		2021-01-09
SBY6365	NUP60-GFP::KanMx nup2::NatMx ndj1::KanMx		70.3833	67.3077	70.4969		2021-01-09
SBY6365	NUP60-GFP::KanMx nup2::NatMx ndj1::KanMx		35.2273	32.0242	39.8352		2020-09-08
SBY6365	NUP60-GFP::KanMx nup2::NatMx ndj1::KanMx		64.127	68	63.4783		2020-11-10
SBY6365	NUP60-GFP::KanMx nup2::NatMx ndj1::KanMx		68.0135	69.4631	69.697		2020-11-10
SBY6365	NUP60-GFP::KanMx nup2::NatMx ndj1::KanMx		72.5	61.6188	62.7907		2020-11-07
SBY6365	NUP60-GFP::KanMx nup2::NatMx ndj1::KanMx		65.9639	64.2229	59.8886		2020-11-07
SBY6365	NUP60-GFP::KanMx nup2::NatMx ndj1::KanMx		73.9899	61.9718	56.691		2020-11-04
SBY6365	NUP60-GFP::KanMx nup2::NatMx ndj1::KanMx		74.7801	72.7003	74.7801		2020-10-26
					64.1145	11.2951
SBY6436	NUP60-mCherry::KanMx nup2::NatMx ndj1::KanMx		64.3836	65.8385	60.4651		2021-01-24
SBY6436	NUP60-mCherry::KanMx nup2::NatMx ndj1::KanMx		64.4444	59.1837	61.3232		2021-01-24
					62.6064	2.64311
SBY6439	NUP60-myc::KanMx nup2::NatMx ndj1::Hph		58.2418	67.0732	67.7019		2021-07-31
SBY6439	NUP60-myc::KanMx nup2::NatMx ndj1::Hph		80	81.3149	76.5472		2021-08-12
					71.8132	8.98078
SBY6364 x SBY3982	NUP60-GFP::KanMx/NUP60 nup2::Nat/nup2::KanMx ndj1::KanMx/"		70.5298	79.5918	71.1409		2021-07-24
SBY6364 x SBY3982	NUP60-GFP::KanMx/NUP60 nup2::KanMx ndj1::KanMx		71.8833	62.465	66.3636		2020-11-10
SBY6364 x SBY3982	NUP60-GFP::KanMx/NUP60 nup2::KanMx ndj1::Kanmx		65.0838	69.2063	62.963		2020-11-10
					68.8031	5.34506
SBY6435 x SBY3982	NUP60-mCherry::KanMx/NUP60 nup2::Nat/" ndj1::KanMx/"		47.2422	41.2921	48.5366		2021-07-28
SBY6435 x SBY3982	NUP60-mCherry::KanMx/NUP60 nup2::Nat/" ndj1::KanMx/"		74.4409	75.6374	69.6203		2021-07-24
					59.4616	15.4145
SBY6370 x SBY3982	nup60(1-388)-GFP::KanMx/NUP60 nup2::Nat/nup2::KanMx ndj1::KanMx/"		58.6957	66.9841	70.5085		2021-07-28
SBY6370 x SBY3982	nup60(1-388)-GFP::KanMx/NUP60 nup2::Nat/nup2::KanMx ndj1::KanMx/"		68.5879	61.9289	72.0874		2021-07-24
					66.4654	5.1706
SBY6370 x SBY3982	nup60(1-388)/NUP60 nup2::Nat/" ndj1::KanMx/"		62.5654	61.4943	58.042		2021-07-28
SBY6370 x SBY3982	nup60(1-388)/NUP60 nup2::Nat/" ndj1::KanMx/"		69.0476	64.3258	56.691		2021-07-24
					62.0277	4.46096

## Sheet: figure S5
strain	genotype. (order = nup60 nup2 ndj1 other)		percent	percent	percent		date
SBY6320	NUP60-GFP::KanMx ndj1::KanMX		70.979	70.3125	55.7641		2020-08-28
SBY6320	NUP60-GFP::KanMx ndj1::KanMx		66.5848	76.324			2020-11-04
SBY6320	NUP60-GFP::KanMx ndj1::KanMx		77.8135	79.79	84.9372		2020-10-26
SBY6320	NUP60-GFP::KanMx ndj1::KanMx		77.3414	68.0272	76.6773		2020-10-06
SBY6320	NUP60-GFP::KanMx ndj1::KanMx			75.6272	70.1987		2020-09-08
SBY6320	NUP60-GFP::KanMx ndj1::KanMx		77.6596	66.7712	61.9469		2020-09-03
					72.2972	7.38912
SBY6323	nup60(D1-539)-GFP::KanMx ndj1::KanMx		13.308	16.5116	20.4724		2021-01-01
SBY6323	nup60(D1-539)-GFP::KanMx ndj1::KanMx		13.5593	7.5	18.75		2021-07-11
					15.0169	4.63642
SBY6326	nup60(189-388)-GFP ndj1::KanMx		17.5373	32.6154	22.6277		2020-10-06
SBY6326	nup60(189-388)-GFP ndj1::KanMx		19.5046	18.0952	17.1429		2018-11-08
SBY6326	nup60(189-388)-GFP ndj1::KanMx		11.985	15.1515	21.1604		2018-11-08
					19.5356	5.82352
SBY6329	nup60(1-388)-GFP::KanMx ndj1::KanMx		73.2484	66.9697	72.7848
SBY6329	nup60(1-388)-GFP::KanMx ndj1::KanMx		78.5978	77.2059	73		2020-10-06
SBY6329	nup60(1-388)-GFP::KanMx ndj1::KanMx		61.6477	68.3168	66.3866		2020-11-19
SBY6329	nup60(1-388)-GFP::KanMx ndj1::KanMx		74.184	75.6677	75.1701		2020-11-19
SBY6329	nup60(1-388)-GFP::KanMx ndj1::KanMx		69.0998	64.6753	64.9842		2020-11-18
SBY6329	nup60(1-388)-GFP::KanMx ndj1::KanMx		67.9365	60.3133	61.0795		2020-10-26
SBY6329	nup60(1-388)-GFP::KanMx ndj1::KanMx		63.6628	66.763	69.9346		2020-09-08
SBY6329	nup60(1-388)-GFP::KanMx ndj1::KanMx		67.5362	71.9064	64.2405		2020-09-08
SBY6329	nup60(1-388)-GFP::KanMx ndj1::KanMx		75.6667	46.5426	46.438		2020-09-03
SBY6329	nup60(1-388)-GFP::KanMx ndj1::KanMx		62.5	70.6667	70.4698		2020-08-28
SBY6329	nup60(1-388)-GFP::KanMx ndj1::KanMx		73.5202	74.6711	72.3473		2020-07-07
					68.1253	7.4331
SBY6332	nup60(189-539)-GFP::KanMx ndj1::KanMx		17.8182	11.9231	15.1292		2020-09-08
SBY6332	nup60(189-539)-GFP::KanMx ndj1::KanMx		17.301	16	17.0455		2020-08-28
SBY6332	nup60(189-539)-GFP::KanMx ndj1::KanMx		19.1176	17.0455	13.6364		2020-07-07
SBY6332	nup60(189-539)-GFP::KanMx ndj1::KanMx		9.04977	14.5228	11.4173		2020-10-06
					15.0005	3.00563
SBY6335	nup60(D189-388) ndj1::KanMx		14.3302	22.1831	21.5548		2021-06-15
SBY6335	nup60(D189-388) ndj1::KanMx		15.8301	15.5797	15.0376		2021-06-10
SBY6335	nup60(D189-388) ndj1::KanMx		12.7119	14.8026	8.3004		2021-03-19
					15.5923	4.22846

## Sheet: figure s8
strain	genotype. (order = nup60 nup2 ndj1 other)		percent	percent	percent		date
SBY6457	3HA-NUP60		70.7317	78.8321	74.8344		2021-06-23
SBY6457	3HA-NUP60		91.498	86.9388	87.4251		2021-07-06
					81.71	8.14722
38-6G x 38-6I	3HA-NUP60 ndj1::Hph		26.7296	23.6364	24.2038		307; nup60	2021-10-20
SBY6460	3HA-NUP60 ndj1::Hph		16.0584				2021-07-12
SBY6460	3HA-NUP60 ndj1::Hph		19.2593	19.5572	27.5168		2021-07-06
					22.4231	4.24003
SBY6463	3HA-NUP60 nup2::Nat		77.8626	78.2235	80.8176		2021-07-06
SBY6463	3HA-NUP60 nup2::Nat		73.1988	68.5535	70.1695		2021-06-23
					74.8042	4.90583
SBY6466	3HA-NUP60 nup2::Nat ndj1::Hph		16.1654	13.7037	15.2727		2021-06-23
SBY6466	3HA-NUP60 nup2::Nat ndj1::Hph		14.17	13.1488	11.1111		2021-07-06
					13.9286	1.75871
