# Supplementary material for: The Nup2 meiotic-autonomous region relieves inhibition of Nup60 to promote progression of meiosis and sporulation in Saccharomyces cerevisiae
Source: Genetics. 2022 Mar 18;221(1):iyac045. doi: 10.1093/genetics/iyac045 (PMC9071577; doi:10.1093/genetics/iyac045)
Supplement: iyac045_File_S2 [file iyac045_file_s2.xlsx]

## Sheet: Genotype
wt_03_29_2021	wt_03_12_2021	wt_03_15_21 (08/23)_1	wt_03_15_21 (08_23)_2	wt_03_15_2021	wt_03_18_2021	wt_03_04_2021	wt_03_05_2019	wt_09_24_2019	wt_03_07_2021	wt_07_16_2019	wt_07_16_2019 (07/05)	wt10_02_2019	wt_09_24_2019	wt_09_29_2020	wt_06_21_2020	noMAR_03_26_2021	noMAR_07_16_2019	noMAR_10_02_2019	L93P_03_04_2021	L93P_03_07_2021	L96S_03_05_2019	N97S_03_15_2021	N97S_03_18_2021	L98P_03_05_2019	F100S_09_24_2019	K101E_09_24_2019	K101E_07_16_2019	A102P_03_04_2021	A102P_03_07_2021(12/21)	A102P_03_07_2021(12/09)	V108D_07_16_2019	V108D_10_02_2019	D115V 3.29.2021	L116S_03_07_2021	R117W_03_12_2021	R117W_03_18_2021_a	5_R117W_03_18_2021_b	L119P 03.29_2021	F120Y_09_24_2019	F120Y_07_16_2019	Y123C_03_07_2021	Y126N_09_24_2019	mini (03_15_21)	mini (03_15_2021_2)	mar(89-131)_09_29_2020	mar(89-131)_06_21_2020
321.65	268.675	296.828	280.625	93.5029	121.872	232.348	63.4973	575.064	173.9	350.687	137.814	196.44	411.694	80.6005	633.749	34.9703	11.2511	13.8326	26.3539	19.2897	37.5727	33.6201	32.0943	44.1373	51.7509	68.618	22.8061	31.4077	30.3538	10.4104	27.5684	27.5433	17.2462	37.8243	31.041	30.383	22.2128	8.16828	148.181	48.5265	44.4834	56.8879	204.464	183.839	22.0151	29.4523
639.847	346.82	299.15	228.433	275.255	78.7672	166.176	103.481	357.124	174.286	410.429	136.343	188.804	421.777	176.864	235.272	84.2005	23.5581	20.3183	12.9861	7.34534	30.8844	18.562	16.0375	32.0617	-31.8705	49.1594	43.3182	34.6923	22.1893	23.9417	9.60086	4.20227	23.6542	20.2937	21.1552	28.4263	31.0238	31.0204	92.5782	58.6463	45.4054	47.4873	260.046	241.062	35.6054	33.2305
697.105	300.455	344.611	219.094	271.779	118.679	217.734	110.333	813.54	114.815	631.621	134.936	132.558	410.219	482.618	526.674	40.4902	28.3524	42.1393	9.47527	5.59154	34.9576	20.323	27.5973	33.83	29.1885	64.69	33.4609	28.5809	58.3057	21.3525	42.0836	10.3346	51.6059	19.4246	21.3698	40.0093	32.1949	35.3003	102.869	46.0205	33.3129	20.5611	149.901	344.676	30.266	13.9221
341.306	107.5	279.928	235.465	194.253	152.721	113.487	173.782	713.105	146.781	524.162	83.309	207.085	441.934	219.617	318.336	40.9665	54.318	7.53417	20.7806	26.8697	49.6524	14.4588	20.6288	21.3483	27.4197	52.7513	114.637	40.5438	34.838	17.5429	31.5366	13.9919	33.6331	4.65808	13.5651	54.3238	27.5931	17.891	99.6856	51.0452	23.4422	56.8831	215.846	221.555	26.3597	31.9605
408.181	86.3927	200.64	82.5704	210.794	62.1334	149.208	107.371	377.697	213.894	379.627	236.924	115.806	298.644	339.492	482.81	59.6672	-8.02423	-4.55842	18.7011	47.9587	38.1922	18.2957	22.1611	39.9583	20.5434	69.0719	41.9624	20.9536	30.7507	15.8406	22.9778	16.0745	42.3175	14.4142	12.2088	37.2042	14.2771	30.0996	53.2993	38.1659	34.7501	29.3581	191.461	133.024	30.71	29.1888
702.019	274.883	123.971	229.326	243.116	164.044	158.085	120.826	156.097	145.575	487.019	104.087	243.12	427.042	261.413	493.612	46.4566	28.2527	3.76729	29.9195	22.8941	50.0699	29.8539	30.173	11.2511	22.0418	45.4455	15.9938	14.7746	27.4052	27.9743	0.411891	45.2505	26.1187	12.4873	41.254	23.1481	22.4015	19.9129	88.0838	15.9233	26.7041	107.36	317.808	220.716	58.5167	32.0504
295.899	368.846	354.837	124.639	375.032	88.5755	182.983	112.062	390.151	144.151	273.534	83.3008	303.316	406.325	357.016	305.508	54.5615	5.27718	102.126	39.6621	8.41644	53.1256	11.0225	30.4054	21.8603	31.506	61.4108	48.1324	32.7832	6.41535	17.5478	14.6979	21.9572	36.0647	23.4216	24.398	33.6121	35.8942	32.6077	105.639	28.98	38.8933	55.6869	241.891	261.172	2.93506	25.6119
1125.41	334.189	110.131	282.457	133.842	55.3403	227.576	106.685	401.982	155.331	483.889	82.227	241.898	431.983	491.672	380.543	57.2482	21.961	27.9998	30.8218	48.6146	17.9235	33.8065	14.5879	34.6598	45.3071	43.5996	32.2418	31.6942	12.3334	22.8706	4.5334	43.6427	23.3015	17.6745	52.7112	26.509	17.7402	44.7009	183.731	14.2873	19.01	56.5289	229.463	90.3793	24.6577	27.6845
327.475	150.76	140.733	310.739	329.124	123.432	117.095	103.669	606.229	61.2785	278.855	107.891	192.454	758.808	255.294	151.41	69.7068	42.821	-9.85512	15.083	25.1074	28.6963	21.825	16.2324	13.6713	43.9238	69.9057	36.8323	17.3548	4.86646	14.8746	21.2247	56.973	44.2256	25.7346	14.4875	15.3744	13.751	25.1263	49.4888	33.7305	13.8565	55.2604	216.854	101.603	39.5524	17.8473
258.182	157.712	341.633	261.166	268.645	65.1591	110.622	104.743	789.194	136.77	482.406	109.343	174.601	379.046	196.287	98.2535	94.2033	0.30558	49.2874	42.3715	25.6017	47.7223	25.2245	28.5883	29.25	56.8554	26.734	11.0002	21.7178	2.68167	2.38951	10.5191	35.1824	38.6441	14.7456	40.2141	19.3425	28.1149	23.6706	59.0581	30.2485	32.8069	113.631	136.741	91.984	63.4409	37.1417
	59.558	245.061	180.697	204.377	122.649	83.5393	100.318	587.88	104.674		185.423	169.139	410.343	239.817	175.949		16.4613	63.665	23.3239	34.2087	16.2567	28.3899	16.0671	23.6921	57.9907	50.7958		30.1982	43.113	33.1446	19.7823	46.2123	43.765	37.2468	14.2724	24.4296	12.1868	20.6895	84.3897		23.5957	101.472	93.165	431.343	26.4406	31.0351
	178.425	110.647	92.7108	176.066	72.0447	123.759	66.5368	306.674	134.307		160.072	229.162	356.494	207.199	244.643		-22.5706	3.88758	14.6246	7.4891	36.6144	44.5252	-2.49497	27.9155	38.2499	80.7067		18.2914	25.9811	7.36593	25.4379	64.0234	45.8069	12.4369	23.6561	38.2559	6.05041	43.0098	127.73		12.5529	91.5866	143.266	105.495	41.1487	44.7015
	67.4295	200.326	105.368	187.88	110.332	153.839	86.1324	337.182	63.0217		96.3892	338.491	439.653	137.803	117.498		14.7504	-16.9398	32.0483	10.2784	39.2691	19.4554	18.9582	19.3466	56.4699	49.4492		20.3471	0.931605	16.2169	27.6522	66.0093	33.8807	21.0589	11.1653	15.3594	12.9994		44.8085		16.8999	99.4496	256.106	103.248	40.3685	64.1663
	282.175	169.234	208.802	336.952	93.9407	165.815	90.0365	920.268	97.4925		99.3362	296.601	269.916	588.895	304.338		20.223	27.0468	44.0765	19.1994	45.5159	28.103	19.4981	14.4216	94.3327	60.9904		56.9344	21.0284	15.7535	7.25978	98.1002	26.3872	12.2201	30.4947	34.4608	19.4178		146.902		66.3645	48.2271	265.86	167.973	28.3481	39.6989
	261.781	296.031	234.346	336.709	82.3937	89.243	32.9573	545.231	114.288		91.7254	269.754	728.03	194.735	336.94		10.7759	1.61621	26.5349	26.681	21.5394	17.3127	22.7491	29.6885	18.1349	30.8976		40.8855	25.8645	3.00901	29.1366	118.556	49.8139	24.3868	21.8859	23.2298	7.78183		76.2665		35.313	63.601	62.2108	78.945	21.6376	52.7937
	408.091	125.814	87.3712	130.183	96.8963	116.119	93.3899	699.504	102.34		118.699	214.78	493.46	329.293	200.221		25.263		30.7583	23.3732	24.8848	32.6228	15.472	33.3188	35.3748	75.6867		13.4365	2.73411	29.2857	19.4952	122.787	43.6446	8.9096	20.5367	16.2557	19.224		119.254		43.7664	74.7538	251.316	293.744	83.8462	5.81996
	242.433	273.273	162.225	256.214	110.517	140.903	112.434	708.277	233.648		121.566	139.789	468.16	307.764	220.991		19.7047		22.0886	24.7502	41.7638	24.994	33.571	23.9126	34.3813	4.83554		14.6524	15.5671	5.80807	6.07396	-23.1221	26.7461	8.63321	39.5872	21.637	36.7306		65.4281		70.6728	137.251	318.191	349.775	63.844	27.4866
	199.461	259.517	69.7661	416.32	177.31	199.142	111.188	677.543	144.632		98.4275	127.502	606.005	180.987	139.132		31.2079		37.6893	26.9748	28.1045	51.7995	25.3319	37.0961	34.6619	-13.4163		17.9063	31.8066	7.0815	10.2875		41.7614	34.6954	22.9002	23.5677	34.2173		81.7347		17.0497	30.3966	191.672	152.057	38.2504	38.6514
	206.38	275.99	115.244	142.687	222.534		154.935	970.968	50.532		136.032	195.747	501.904	305.968	432.887		18.4128		28.6329	1.77591	47.2497	18.3765	28.5643	31.828	56.3809	13.262		31.4555	31.7613	35.8847	14.9696		37.7253	-2.10072	15.5364	11.0926	31.3933		73.4053		41.1831	41.7561	131.96	273.687	37.0199	28.0966
	90.4541	177.453	156.787	189.12	65.4244		174.711	448.199	117.082			229.103	325.887	-104.162	465.864		19.9804		20.9004	29.1279	38.4573	5.6728	33.1972	25.3727	32.7425	160.337		38.0468	16.6833	23.5907			25.4835	33.4004	9.58465	31.6349	46.6885		81.2052		39.9134	53.3839	349.794	116.272	94.5401	27.4873
			168.31	250.846	179.724		168.43	875.595	252.07			211.052	684.648	359.615	366.947				45.5431	30.3767	17.9155	35.2792	15.8453	48.7762	33.1801			38.9352		13.7133			30.1414	32.7472	30.1063	25.0729	19.9458		59.2667		47.6184		186.528	315.021	56.1	29.8139
			145.451		140.339		109.896	563.244	121.686			216.911	489.684	186.562	158.397				20.8636		28.2433	16.475		14.4853				17.534		10.8748				9.53514	28.4285		17.2818		55.9965		15.4468		192.334	319.41	21.0834	48.739
			144.497		135.593			606.634	84.4886			258.476		117.052	233.25							17.8219		32.9313										32.7355	28.5493		23.431		124.603				162.263	194.053	95.0621	56.1592
			260.746		197.42			457.781	181.99			227.428		212.462	324.712							26.3189		26.0666										28.7133			12.3713		70.8629				131.464	259.873	18.3523	4.06314
			149.39		158.879			1074.88	91.8396			135.493		162.041	270.87							32.1938												27.4797					144.432				58.5218	151.486	49.919	19.7541
			199.877		144.558			842.147	140.782			308.554		202.162								24.6339												15.8376					9.0847				232.134	267.296	-2.11595	16.931
			210.361					617.808	194.789			286.747		160.523								56.5738																	79.0258						10.5293	42.4282
			94.2421					826.604	70.4527			493.795		320.948								49.13																	-2.9191						73.9527	45.164
			207.11					1156.13	171.582			164.49		156.814								32.9865																	95.0899							13.7933
			227.045					969.986	155.046			230.96		238.397								18.0263																	165.014							29.8178
			241.586					571.955	125.81			270.155		175.439																									66.2101							26.8513
								338.334				126.423		139.284																									145.23							29.5995
												201.062																																		47.0511
												285.827																																		52.6919

## Sheet: mut  WT
	wt_06_21_2020	wt_09_29_2020	mar(89-131)_06_21_2020	mar(89-131)_09_29_2020	WT MAR	mar(89-131)		wt_03_15_21 (08_23)_2	wt_03_15_2021	mini (03_15_2021_2)	mini (03_15_21)	WT MAR	mar(71-131)		wt_07_16_2019	wt10_02_2019	noMAR_03_26_2021	noMAR_07_16_2019	noMAR_10_02_2019	WT MAR	no Mar			wt_03_04_2021	wt_03_07_2021	L93P_03_04_2021	L93P_03_07_2021	WT MAR	mar L93P		wt_03_15_2021	wt_03_18_2021	N97S_03_15_2021	N97S_03_18_2021	WT MAR	mar(N97S)		wt_07_16_2019	wt_09_24_2019	K101E_07_16_2019	K101E_09_24_2019	WT MAR	mar(K101E)					wt_03_07_2021	wt_03_04_2021
	634	81	29	22	634	29		281	94	184	204	281	184		351	196	35	11	14	351	11			232	174	26	19	232	26		94	122	34	32	94	34		351	412	23	69	351	23					174	232
	235	177	33	36	235	33		228	275	241	260	228	241		410	189	84	24	20	410	24			166	174	13	7	166	13		275	79	19	16	275	19		410	422	43	49	410	43					174	166
	527	483	14	30	527	14		219	272	345	150	219	345		632	133	40	28	42	632	28			218	115	9	6	218	9		272	119	20	28	272	20		632	410	33	65	632	33					115	218
	318	220	32	26	318	32		235	194	222	216	235	222		524	207	41	54	8	524	54			113	147	21	27	113	21		194	153	14	21	194	14		524	442	115	53	524	115					147	113
	483	339	29	31	483	29		83	211	133	191	83	133		380	116	60	-8	-5	380	-8			149	214	19	48	149	19		211	62	18	22	211	18		380	299	42	69	380	42					214	149
	494	261	32	59	494	32		229	243	221	318	229	221		487	243	46	28	4	487	28			158	146	30	23	158	30		243	164	30	30	243	30		487	427	16	45	487	16					146	158
	306	357	26	3	306	26		125	375	261	242	125	261		274	303	55	5	102	274	5			183	144	40	8	183	40		375	89	11	30	375	11		274	406	48	61	274	48					144	183
	381	492	28	25	381	28		282	134	90	229	282	90		484	242	57	22	28	484	22			228	155	31	49	228	31		134	55	34	15	134	34		484	432	32	44	484	32					155	228
	151	255	18	40	151	18		311	329	102	217	311	102		279	192	70	43	-10	279	43			117	61	15	25	117	15		329	123	22	16	329	22		279	759	37	70	279	37					61	117
	98	196	37	63	98	37		261	269	92	137	261	92		482	175	94	0	49	482	0			111	137	42	26	111	42		269	65	25	29	269	25		482	379	11	27	482	11					137	111
	176	240	31	26	176	31		181	204	431	93	181	431			169		16	64	196	16			84	105	23	34	84	23		204	123	28	16	204	28			410		51	412	69					105	84
	245	207	45	41	245	45		93	176	105	143	93	105			229		-23	4	189	-23			124	134	15	7	124	15		176	72	45	-2	176	45			356		81	422	49					134	124
	117	138	64	40	117	64		105	188	103	256	105	103			338		15	-17	133	15			154	63	32	10	154	32		188	110	19	19	188	19			440		49	410	65					63	154
	304	589	40	28	304	40		209	337	168	266	209	168			297		20	27	207	20			166	97	44	19	166	44		337	94	28	19	337	28			270		61	442	53					97	166
	337	195	53	22	337	53		234	337	79	62	234	79			270		11	2	116	11			89	114	27	27	89	27		337	82	17	23	337	17			728		31	299	69					114	89
	200	329	6	84	200	6		87	130	294	251	87	294			215		25		243	25			116	102	31	23	116	31		130	97	33	15	130	33			493		76	427	45					102	116
	221	308	27	64	221	27		162	256	350	318	162	350			140		20		303	20			141	234	22	25	141	22		256	111	25	34	256	25			468		5	406	61					234	141
	139	181	39	38	139	39		70	416	152	192	70	152			128		31		242	31			199	145	38	27	199	38		416	177	52	25	416	52			606		-13	432	44					145	199
	433	306	28	37	433	28		115	143	274	132	115	274			196		18		192	18				51	29	2	174	29		143	223	18	29	143	18			502		13	759	70					51
	466		27	95	466	27		157	189	116	350	157	116			229		20		175	20				117	21	29	174	21		189	65	6	33	189	6			326		160	379	27					117
	367	360	30	56	367	30		168	251	315	187	168	315			211				169	14				252	46	30	115	46		251	180	35	16	251	35			685			410	51					252
	158	187	49	21	158	49		145		319	192	145	319			217				229	20				122	21		147	21			140	16		122	16			490			356	81					122
	233	117	56	95	233	56		144		194	162	144	194			258				338	42				84			214	19			136	18		79	18						440	49					84
	325	212	4	18	325	4		261		260	131	261	260			227				297	8				182			146	7			197	26		119	26						270	61					182
	271	162	20	50	271	20		149		151	59	149	151			135				270	-5				92			144	6			159	32		153	32						728	31					92
		202	17	-2	81	17		200		267	232	200	267			309				215	4				141			155	27			145	25		62	25						493	76					141
		161	42	11	177	42		210				210	204			287				140	102				195			61	48				57		164	57						468	5					195
		321	45	74	483	45		94				94	260			494				128	28				70			137	23				49		89	49						606	-13					70
		157	14		220	14		207				207	150			164				196	-10				172			105	8				33		55	33						502	13					172
		238	30		339	30		227				227	216			231				229	49				155			134	49				18		123	18						326	160					155
		175	27		261	27		242				242	191			270				211	64				126			63	25						65	32						685						126
		139	30		357	30						94	318			126				217	4							97	26						123	16						490
			47		492	47						275	242			201				258	-17							114	34						72	28
			53		255	53						272	229			286				227	27							102	7						110	21
					196	22						194	217							135	2							234	10						94	22
					240	36						211	137							309								145	19						82	30
					207	30						243	93							287								51	27						97	30
					138	26						375	143							494								117	23						111	15
					589	31						134	256							164								252	25						177	16
					195	59						329	266							231								122	27						223	29
					329	3						269	62							270								84	2						65	16
					308	25						204	251							126								182	29						180	-2
					181	40						176	318							201								92	30						140	19
					306	63						188	192							286								141							136	19
					-104	26						337	132															195							197	23
					360	41						337	350															70							159	15
					187	40						130	187															172							145	34
					117	28						256	192															155								25
					212	22						416	162															126								29
					162	84						143	131																							33
					202	64						189	59																							16
					161	38						251	232
					321	37
					157	95
					238	56
					175	21
					139	95
						18
						50
						-2
						11
						74
	wt_06_21_2020	wt_09_29_2020	mar(89-131)_06_21_2020	mar(89-131)_09_29_2020	WT MAR	mar(89-131)		wt_03_15_21 (08_23)_2	wt_03_15_2021	mini (03_15_2021_2)	mini (03_15_21)	WT MAR	mar(71-131)		wt_07_16_2019	wt10_02_2019	noMAR_03_26_2021	noMAR_07_16_2019	noMAR_10_02_2019	WT MAR	no Mar			wt_03_04_2021	wt_03_07_2021	L93P_03_04_2021	L93P_03_07_2021	WT MAR	mar L93P		wt_03_15_2021	wt_03_18_2021	N97S_03_15_2021	N97S_03_18_2021	WT MAR	mar(N97S)		wt_07_16_2019	wt_09_24_2019	K101E_07_16_2019	K101E_09_24_2019	WT MAR	mar(K101E)					wt_03_07_2021	wt_03_04_2021
average	304.76	251.129	32.4118	40.4643	268.421	36.0484		184.323	239.19	210.346	199.615	206.481	204.981		430.3	224.206	58.2	18	22.1333	271.045	19.7714			152.667	136.129	27.0455	22.4286	142.204	24.7907		239.19	120.846	26.9	22.1905	173.723	24.9608		430.3	461.909	40	53.3	452.031	48.8667					136.129	152.667
stdev	141.286	116.179	13.9417	25.3837	137.905	20.1661		66.8024	85.7663	96.7938	74.7064	79.0486	85.7778		112.934	75.1535	19.481	16.8023	31.5546	120.983	23.9179			45.6044	49.1384	10.367	12.7144	48.0685	11.6692		85.7663	45.0037	12.0755	8.58265	88.5206	10.9324		112.934	128.826	28.9252	35.1195	123.154	33.2926					49.1384	45.6044
n	25	31	34	28	57	62	0	31	21	26	26	52	52	0	10	34	10	20	15	44	35	0	0	18	31	22	21	49	43		21	26	30	21	47	51	0	10	22	10	20	32	30	0	0	0	0	31	18
mutant/WT			0.106352	0.161129						1.14118	0.834546							0.0418313	0.0987188							0.177154	0.16476						0.112463	0.183626						0.0929584	0.115391
[truncated: 24 more columns]

## Sheet: 10-02
	wt10_02_2019	noMAR_10_02_2019	V108D_10_02_2019		MAR-GFP_10_02_2019										GFP_10_02_2019										mar(V108D)-GFP_10_02_2019
	196.44	13.8326	27.5433		image	Area	Mean	Min	Max	IntDen	RawIntDen	ave of background mean	0.001 x CTCF (=ID-area x backg ave)		image	Area	Mean	Min	Max	IntDen	RawIntDen	ave of background mean	0.001 x CTCF (=ID-area x backg ave)		image	Area	Mean	Min	Max	IntDen	RawIntDen	ave of background mean	0.001 x CTCF (=ID-area x backg ave)
	188.804	20.3183	4.20227		_004	7516	278.393	240	454	2092399	2092399				_001	16624	247.226	229	290	4109892	4109892				_001	17272	249.238	230	377	4304839	4304839
	132.558	42.1393	10.3346			7516	254.912	235	276	1915919	1915919					16624	248.988	231	275	4139171	4139171					17272	249.978	232	271	4317617	4317617
	207.085	7.53417	13.9919			7516	254.535	238	277	1913087	1913087					16624	248.426	230	269	4129833	4129833					17272	249.278	230	271	4305530	4305530
	115.806	-4.55842	16.0745			7516	247.322	230	269	1858872	1858872	252.256	196.44			16624	241.769	224	261	4019169	4019169	246.394	13.8326			17272	243.674	226	265	4208741	4208741	247.643	27.5433
	243.12	3.76729	45.2505		_005	14381	265.928	239	429	3824311	3824311				_002	13347	252.135	233	271	3365250	3365250				_002	11051	246.029	227	282	2718862	2718862
	303.316	102.126	21.9572			14381	254.203	235	281	3655696	3655696					13347	252.315	233	270	3367644	3367644					11051	248.782	230	268	2749293	2749293
	241.898	27.9998	43.6427			14381	256.475	235	276	3688368	3688368					13347	253.566	235	273	3384343	3384343					11051	246.719	228	266	2726494	2726494
	192.454	-9.85512	56.973			14381	247.72	227	271	3562461	3562461	252.799	188.804			13347	245.958	229	267	3282802	3282802	250.613	20.3183			11051	241.444	221	260	2668193	2668193	245.648	4.20227
	174.601	49.2874	35.1824		_006	11824	263.722	239	345	3118244	3118244				_003	15221	253.369	234	284	3856532	3856532				_003	10258	248.415	228	310	2548239	2548239
	169.139	63.665	46.2123			11824	254.966	236	275	3014715	3014715					15221	252.002	234	272	3835728	3835728					10258	250.112	231	287	2565645	2565645
	229.162	3.88758	64.0234			11824	254.537	237	274	3009644	3009644					15221	253.567	235	287	3859546	3859546					10258	249.151	228	269	2555791	2555791
	338.491	-16.9398	66.0093			11824	248.029	231	265	2932698	2932698	252.511	132.558			15221	246.233	228	266	3747907	3747907	250.601	42.1393			10258	242.959	223	261	2492274	2492274	247.407	10.3346
	296.601	27.0468	98.1002		_007	12789	271.957	238	423	3478059	3478059				_004	14654	252.633	234	276	3702086	3702086				_004	18548	249.764	232	288	4632617	4632617
	269.754	1.61621	118.556			12789	256.588	237	280	3281502	3281502					14654	255.473	236	275	3743696	3743696					18548	251.342	234	274	4661900	4661900
	214.78		122.787			12789	258.873	241	282	3310732	3310732					14654	253.936	235	293	3721185	3721185					18548	251.505	230	270	4664911	4664911
	139.789		-23.1221			12789	251.833	232	276	3220688	3220688	255.765	207.085			14654	246.948	227	268	3618777	3618777	252.119	7.53417			18548	244.181	225	284	4529060	4529060	249.009	13.9919
	127.502				_008	15795	261.091	236	357	4123940	4123940				_005	12833	247.888	229	269	3181144	3181144				_005	21440	249.517	228	292	5349639	5349639
	195.747					15795	255.996	239	274	4043464	4043464					12833	248.234	231	270	3185587	3185587					21440	248.4	229	271	5325701	5325701
	229.103					15795	256.664	237	277	4054001	4054001					12833	252.023	234	276	3234206	3234206					21440	251.991	233	283	5402696	5402696
	211.052					15795	248.619	232	272	3926943	3926943	253.76	115.806			12833	244.472	228	264	3137314	3137314	248.243	-4.55842			21440	245.91	229	278	5272311	5272311	248.767	16.0745
	216.911				_009	23040	270.18	245	422	6224949	6224949				_006	17977	252.092	232	314	4531856	4531856				_006	15764	251.779	234	289	3969052	3969052
	258.476					23040	264.033	242	305	6083324	6083324					17977	252.475	232	272	4538737	4538737					15764	249.382	232	268	3931253	3931253
	227.428					23040	262.987	242	289	6059225	6059225					17977	256.02	234	278	4602463	4602463					15764	250.226	232	269	3944567	3944567
	135.493					23040	251.864	230	276	5802953	5802953	259.628	243.12			17977	247.152	227	268	4443043	4443043	251.882	3.76729			15764	247.119	228	268	3895585	3895585	248.909	45.2505
	308.554				_010	10821	287.524	251	436	3111301	3111301				_007	19042	257.524	236	279	4903763	4903763				_007	16406	252.234	233	280	4138157	4138157
	286.747					10821	264.807	241	288	2865477	2865477					19042	255.603	237	275	4867189	4867189					16406	250.459	232	270	4109035	4109035
	493.795					10821	256.538	236	280	2775996	2775996					19042	251.912	233	273	4796908	4796908					16406	253.008	234	273	4150853	4150853
	164.49					10821	257.137	237	288	2782476	2782476	259.494	303.316			19042	248.966	229	269	4740807	4740807	252.16	102.126			16406	249.221	231	268	4088725	4088725	250.896	21.9572
	230.96				_011	11164	284.752	249	496	3178975	3178975				_008	13346	256.139	236	294	3418431	3418431				_008	15647	252.447	233	286	3950031	3950031
	270.155					11164	267.61	248	290	2987603	2987603					13346	256.507	239	278	3423341	3423341					15647	251.963	234	275	3942462	3942462
	126.423					11164	264.887	243	285	2957195	2957195					13346	256.071	236	277	3417519	3417519					15647	249.952	230	271	3911003	3911003
	201.062					11164	256.757	238	279	2866430	2866430	263.085	241.898			13346	249.545	232	267	3330429	3330429	254.041	27.9998			15647	247.057	229	268	3865707	3865707	249.657	43.6427
	285.827				_012	23265	265.794	237	449	6183688	6183688				_009	16550	251.877	232	275	4168562	4168562				_009	15509	255.748	235	283	3966399	3966399
						23265	260.195	240	284	6053437	6053437					16550	253.327	234	274	4192570	4192570					15509	255.022	236	286	3955132	3955132
						23265	260.691	239	296	6064969	6064969					16550	255.044	235	276	4220983	4220983					15509	251.801	231	275	3905179	3905179
						23265	251.678	233	279	5855281	5855281	257.521	192.454			16550	249.046	230	268	4121706	4121706	252.472	-9.85512			15509	249.401	229	273	3867963	3867963	252.075	56.973
					_013a	22163	271.403	248	371	6015106	6015106				_010	16041	246.169	229	275	3948801	3948801				_010	12736	256.789	238	302	3270466	3270466
						22163	264.014	244	288	5851346	5851346					16041	247.462	230	267	3969533	3969533					12736	255.047	237	291	3248284	3248284
						22163	269.405	248	295	5970829	5970829					16041	242.095	224	263	3883442	3883442					12736	255.363	238	279	3252304	3252304
						22163	257.156	235	289	5699348	5699348	263.525	174.601			16041	239.733	221	256	3845560	3845560	243.097	49.2874			12736	251.67	233	275	3205270	3205270	254.027	35.1824
					_013b	18448	264.197	240	387	4873902	4873902				_011	20155	249.103	230	314	5020673	5020673				_011	17683	249.453	230	285	4411084	4411084
						18448	262.92	243	289	4850357	4850357					20155	250.02	231	273	5039159	5039159					17683	251.511	233	278	4447471	4447471
						18448	252.123	233	295	4651162	4651162					20155	244.083	225	263	4919493	4919493					17683	246.327	228	287	4355803	4355803
						18448	250.042	229	269	4612771	4612771	255.028	169.139			20155	243.73	225	262	4912381	4912381	245.944	63.665			17683	242.682	226	261	4291338	4291338	246.84	46.2123
					_014	13866	274.929	249	439	3812169	3812169				_012	16227	248.529	230	338	4032884	4032884				_012	17539	257.05	235	291	4508406	4508406
						13866	260.377	243	279	3610383	3610383					16227	249.389	228	271	4046832	4046832					17539	256.455	240	280	4497971	4497971
						13866	262.096	242	283	3634229	3634229					16227	251.494	232	271	4080992	4080992					17539	253.695	234	274	4449563	4449563
						13866	252.734	235	272	3504405	3504405	258.402	229.162			16227	243.986	227	262	3959158	3959158	248.29	3.88758			17539	250.05	230	276	4385622	4385622	253.4	64.0234
					_015	14396	285.868	250	480	4115354	4115354				_013	16099	249.979	232	277	4024419	4024419				_013	21534	256.018	236	292	5513092	5513092
						14396	264.157	245	282	3802807	3802807					16099	253.278	234	286	4077515	4077515					21534	257.937	238	281	5554412	5554412
						14396	263.707	246	284	3796330	3796330					16099	254.45	236	275	4096383	4096383					21534	252.318	231	279	5433418	5433418
						14396	259.201	240	283	3731463	3731463	262.355	338.491			16099	245.367	226	268	3950158	3950158	251.032	-16.9398			21534	248.603	229	273	5353416	5353416	252.953	66.0093
					_020	11907	285.861	250	473	3403745	3403745				_014	14357	252.61	233	281	3626720	3626720				_014	24471	254.546	228	295	6228983	6228983
						11907	261.957	242	284	3119126	3119126					14357	252.531	236	271	3625590	3625590					24471	255.946	238	277	6263259	6263259
						11907	264.614	244	292	3150753	3150753					14357	253.737	233	272	3642907	3642907					24471	248.493	229	283	6080860	6080860
						11907	256.282	238	277	3051544	3051544	260.951	296.601			14357	245.91	229	263	3530523	3530523	250.726	27.0468			24471	247.171	228	273	6048513	6048513	250.537	98.1002
					_021	21724	276.136	250	500	5998778	5998778				_015	12926	253.448	233	274	3276065	3276065				_015	23076	261.253	239	302	6028673	6028673
						21724	263.679	243	294	5728155	5728155					12926	256.522	235	276	3315808	3315808					23076	258.83	238	279	5972753	5972753
						21724	264.858	246	295	5753769	5753769					12926	257.179	234	283	3324300	3324300					23076	255.467	232	290	5895156	5895156
						21724	262.619	244	294	5705146	5705146	263.719	269.754			12926	246.267	227	270	3183244	3183244	253.323	1.61621			23076	254.049	235	284	5862424	5862424	256.115	118.556
					_022	18444	269.721	241	464	4974728	4974728														_016	20875	257.002	236	394	5364924	5364924
						18444	256.881	238	278	4737914	4737914															20875	258.336	239	291	5392757	5392757
						18444	260.508	241	281	4804816	4804816															20875	248.151	228	274	5180160	5180160
						18444	256.838	238	278	4737112	4737112	258.076	214.78													20875	246.874	229	265	5153502	5153502	251.12	122.787
					_023	16420	268.504	244	405	4408841	4408841														_017	23276	247.327	228	293	5756782	5756782
						16420	262.718	245	293	4313836	4313836															23276	250.015	230	273	5819358	5819358
						16420	262.357	245	296	4307897	4307897															23276	250.834	231	277	5838410	5838410
						16420	254.898	237	285	4185430	4185430	259.991	139.789													23276	244.112	227	279	5681955	5681955	248.32	-23.1221
					_024	11406	280.39	256	398	3198123	3198123
						11406	274.847	256	297	3134903	3134903
						11406	269.51	251	291	3074036	3074036
						11406	263.276	242	283	3002930	3002930	269.211	127.502
					_025	14135	282.092	248	526	3987367	3987367
						14135	273.141	255	298	3860850	3860850
						14135	270.34	251	292	3821254	3821254
						14135	261.249	242	282	3692748	3692748	268.243	195.747
					_026	15228	282.352	252	450	4299659	4299659
						15228	271.354	250	295	4132175	4132175
						15228	266.641	247	286	4060408	4060408
						15228	263.927	245	287	4019080	4019080	267.307	229.103
					_027	14386	273.846	243	399	3939544	3939544
						14386	262.087	242	282	3770390	3770390
						14386	262.181	242	282	3771732	3771732
						14386	253.257	234	274	3643362	3643362	259.175	211.052
					_028	11841	274.53	242	447	3250705	3250705
						11841	260.152	242	280	3080458	3080458
						11841	258.468	241	280	3060516	3060516
						11841	250.013	231	280	2960400	2960400	256.211	216.911
					_029	15107	280.768	252	405	4241557	4241557
						15107	266.192	247	286	4021364	4021364
						15107	265.5	245	284	4010911	4010911
						15107	259.282	237	280	3916971	3916971	263.658	258.476
					_030	10878	289.171	252	434	3145600	3145600
						10878	270.595	252	290	2943529	2943529
						10878	268.5	246	291	2920748	2920748
						10878	265.696	246	288	2890239	2890239	268.264	227.428
					_031	17551	273.825	247	400	4805908	4805908
						17551	267.803	248	287	4700205	4700205
						17551	270.78	249	292	4752452	4752452
						17551	259.733	241	281	4558577	4558577	266.105	135.493
					_032	16182	288.34	258	498	4665919	4665919
						16182	274.679	254	296	4444860	4444860
						16182	270.937	249	293	4384299	4384299
						16182	262.201	242	286	4242934	4242934	269.272	308.554
					_033	15692	283.209	249	419	4444117	4444117
						15692	273.207	252	296	4287163	4287163
						15692	264.214	243	289	4146050	4146050
						15692	257.386	237	279	4038905	4038905	264.936	286.747
					_034	15685	298.723	257	622	4685470	4685470
						15685	272.818	252	292	4279153	4279153
						15685	264.868	245	291	4154453	4154453
						15685	264.037	244	287	4141415	4141415	267.241	493.795
					_035	13245	277.821	248	415	3679735	3679735
						13245	269.761	252	293	3572980	3572980
						13245	268.503	248	291	3556328	3556328
						13245	257.941	239	280	3416432	3416432	265.402	164.49
					_036	14948	284.075	253	465	4246352	4246352
						14948	271.347	251	294	4056102	4056102
						14948	271.963	252	293	4065308	4065308
						14948	262.562	240	284	3924778	3924778	268.624	230.96
					_037	18299	281.895	252	444	5158397	5158397
						18299	267.979	247	292	4903753	4903753
						18299	272.778	251	292	4991568	4991568
						18299	260.638	240	282	4769413	4769413	267.132	270.155
					_038	14419	270.539	244	402	3900909	3900909
						14419	263.541	243	282	3800002	3800002
						14419	266.479	243	294	3842365	3842365
						14419	255.295	234	275	3681098	3681098	261.772	126.423
					_039	11686	285.365	251	448	3334780	3334780
						11686	270.222	251	291	3157810	3157810
						11686	270.951	252	295	3166330	3166330
						11686	263.307	243	285	3077003	3077003	268.16	201.062
					_040	19471	280.42	249	478	5460051	5460051
						19471	270.137	251	295	5259831	5259831
						19471	267.734	241	287	5213047	5213047
						19471	259.349	240	282	5049785	5049785	265.74	285.827

## Sheet: 07-16
		wt_07_16_2019 (07/05)	noMAR_07_16_2019	V108D_07_16_2019		MAR-GFP_07_16_2019										GFP_07_16_2019										mar(V108D)-GFP_07_16_2019										wt_07_16_2019	K101E_07_16_2019	F120Y_07_16_2019		MAR-GFP_07_16_2019 (7/11 spreads)
		137.814	11.2511	27.5684		image	Area	Mean	Min	Max	IntDen	RawIntDen	ave of background mean	0.001 x CTCF (=ID-area x backg ave)		image	Area	Mean	Min	Max	IntDen	RawIntDen	ave of background mean	0.001 x CTCF (=ID-area x backg ave)		image	Area	Mean	Min	Max	IntDen	RawIntDen	ave of background mean	0.001 x CTCF (=ID-area x backg ave)		351	22.8061	48.5265		Area	Mean	Min	Max	IntDen	RawIntDen	ave of background mean	0.001 x CTCF (=ID-area x backg ave)
		136.343	23.5581	9.60086		_001	10167	242.787	219	416	2468416	2468416				_001	12887	223.655	207	260	2882247	2882247				_001	15221	225.583	210	293	3433602	3433602				410	43.3182	58.6463		14096	248.704	216	649	3505738	3505738				_001
		134.936	28.3524	42.0836			10167	228.383	211	244	2321970	2321970					12887	221.205	204	237	2850673	2850673					15221	223.678	208	240	3404604	3404604				632	33.4609	46.0205		14096	224.646	207	242	3166615	3166615
		83.309	54.318	31.5366			10167	230.204	215	247	2340481	2340481					12887	223.216	209	239	2876582	2876582					15221	223.972	209	242	3409076	3409076				524	114.637	51.0452		14096	224.923	210	258	3170514	3170514
		236.924	-8.02423	22.9778			10167	229.109	214	249	2329351	2329351	229.232	137.814			12887	223.926	208	271	2885731	2885731	222.782	11.2511			15221	223.666	208	244	3404424	3404424	223.772	27.5684		380	41.9624	38.1659		14096	221.909	207	237	3128026	3128026	223.826	350.687
		104.087	28.2527	0.411891		_002	15222	239.877	218	436	3651407	3651407				_002	14009	225.231	209	263	3155256	3155256				_002	17473	224.803	207	266	3927991	3927991				487	15.9938	15.9233		14869	252.463	220	561	3753872	3753872				_002
		83.3008	5.27718	14.6979			15222	229.147	212	246	3488072	3488072					14009	222.662	206	241	3119269	3119269					17473	222.796	208	241	3892915	3892915				274	48.1324	28.98		14869	224.412	210	240	3336787	3336787
		82.227	21.961	4.5334			15222	231.66	216	248	3526324	3526324					14009	224.46	207	241	3144459	3144459					17473	224.402	210	240	3920983	3920983				484	32.2418	14.2873		14869	224.915	210	241	3344265	3344265
		107.891	42.821	21.2247			15222	231.953	215	248	3530792	3530792	230.92	136.343			14009	223.525	209	243	3131359	3131359	223.549	23.5581			17473	225.564	211	246	3941276	3941276	224.254	9.60086		279	36.8323	33.7305		14869	225.253	209	244	3349287	3349287	224.86	410.429
		109.343	0.30558	10.5191		_003a	10112	244.912	220	426	2476552	2476552				_003	14143	226.228	212	267	3199543	3199543				_003	14134	228.137	212	286	3224495	3224495				482	11.0002	30.2485		19767	258.369	216	820	5107186	5107186				_003
		185.423	16.4613	19.7823			10112	231.566	216	250	2341600	2341600					14143	223.396	206	240	3159490	3159490					14134	225.111	211	240	3181725	3181725								19767	226.329	210	245	4473837	4473837
		160.072	-22.5706	25.4379			10112	233.401	215	250	2360148	2360148					14143	224.691	210	250	3177811	3177811					14134	225.679	211	241	3189747	3189747								19767	227.642	212	248	4499806	4499806
		96.3892	14.7504	27.6522			10112	229.737	215	246	2323096	2323096	231.568	134.936			14143	224.583	210	245	3176283	3176283	224.223	28.3524			14134	224.69	208	241	3175773	3175773	225.16	42.0836						19767	225.277	210	244	4453044	4453044	226.416	631.621
		99.3362	20.223	7.25978		_003b	17795	236.043	216	354	4200378	4200378				_005	17905	227.781	211	270	4078425	4078425				_004	12548	223.974	208	252	2810425	2810425								14835	262.061	221	625	3887677	3887677				_004
		91.7254	10.7759	29.1366			17795	229.908	213	247	4091217	4091217					17905	224.619	208	247	4021807	4021807					12548	221.538	207	238	2779864	2779864								14835	226.626	213	256	3362003	3362003
		118.699	25.263	19.4952			17795	230.62	214	247	4103875	4103875					17905	224.082	208	290	4012197	4012197					12548	220.801	206	237	2770606	2770606								14835	226.771	211	245	3364142	3364142
		121.566	19.7047	6.07396			17795	233.555	218	250	4156109	4156109	231.361	83.309			17905	225.542	209	245	4038327	4038327	224.748	54.318			12548	222.043	205	238	2786193	2786193	221.461	31.5366						14835	226.788	210	243	3364397	3364397	226.728	524.162
		98.4275	31.2079	10.2875		_004	14205	250.996	222	506	3565402	3565402				_006	21674	225.327	209	262	4883747	4883747				_005	12309	226.971	210	250	2793787	2793787								15347	250.415	214	616	3843112	3843112				_005
		136.032	18.4128	14.9696			14205	233.008	215	251	3309873	3309873					21674	224.861	210	251	4873635	4873635					12309	223.441	207	239	2750331	2750331								15347	227.049	210	244	3484525	3484525
			19.9804				14205	236.283	220	256	3356397	3356397					21674	227.231	210	246	4925008	4925008					12309	226.687	211	242	2790289	2790289								15347	225.544	209	244	3461421	3461421
							14205	233.661	215	254	3319154	3319154	234.317	236.924			21674	225.001	209	244	4876678	4876678	225.698	-8.02423			12309	225.185	210	241	2771801	2771801	225.104	22.9778						15347	224.442	207	246	3444514	3444514	225.678	379.627
						_005a	12339	235.773	214	368	2909198	2909198				_007	13978	226.706	209	274	3168895	3168895				_006	17882	223.658	207	248	3999447	3999447								14039	259.509	215	749	3643248	3643248				_006
							12339	225.798	211	241	2786118	2786118					13978	223.79	209	246	3128137	3128137					17882	221.81	207	239	3966415	3966415								14039	224.769	210	243	3155532	3155532
average		122.308	18.1141	18.171			12339	227.619	212	243	2808591	2808591					13978	225.723	208	264	3155163	3155163					17882	224.265	208	243	4010315	4010315				430.3	40.0385	36.5574		14039	224.627	210	243	3153535	3153535
							12339	228.594	213	244	2820626	2820626	227.337	104.087			13978	224.541	206	260	3138637	3138637	224.685	28.2527			17882	224.829	210	257	4020387	4020387	223.635	0.411891						14039	225.06	209	243	3159616	3159616	224.819	487.019
		0.284436	0.0421258	0.0422581		_005b	10886	235.984	213	375	2568923	2568923				_008	21495	224.548	208	263	4826663	4826663				_007	11017	225.515	211	243	2484500	2484500					0.0931128	0.0850172		19775	239.526	214	412	4736620	4736620				_007
							10886	228.966	214	249	2492524	2492524					21495	223.028	209	241	4793990	4793990					11017	224.836	209	242	2477023	2477023								19775	225.626	209	243	4461760	4461760
							10886	229.018	207	244	2493089	2493089					21495	224.003	209	248	4814948	4814948					11017	224.266	209	244	2470742	2470742								19775	225.817	211	243	4465532	4465532
							10886	227.012	210	243	2471249	2471249	228.332	83.3008			21495	225.877	211	250	4855234	4855234	224.303	5.27718			11017	223.441	209	239	2461653	2461653	224.181	14.6979						19775	225.637	206	242	4461966	4461966	225.693	273.534
						_006	13005	233.79	213	384	3040444	3040444				_009	12866	226.918	211	269	2919530	2919530				_008	15579	223.396	207	350	3480281	3480281								13065	262.249	218	646	3426279	3426279				_008
							13005	225.265	211	240	2929566	2929566					12866	224.474	211	242	2888082	2888082					15579	221.646	208	236	3453030	3453030								13065	226.14	211	247	2954514	2954514
							13005	228.058	213	246	2965890	2965890					12866	226.11	210	243	2909131	2909131					15579	223.391	208	256	3480207	3480207								13065	225.685	210	246	2948572	2948572
							13005	229.08	214	246	2979180	2979180	227.468	82.227			12866	225.05	209	242	2895496	2895496	225.211	21.961			15579	224.277	210	241	3494008	3494008	223.105	4.5334						13065	223.81	209	255	2924076	2924076	225.212	483.889
						_007	14032	239.123	217	414	3355378	3355378				_010	18642	227.774	213	254	4246157	4246157				_009	13939	224.719	210	250	3132363	3132363								14144	245.174	216	659	3467738	3467738				_009
							14032	230.258	215	247	3230979	3230979					18642	225.428	211	252	4202425	4202425					13939	222.224	206	236	3097582	3097582								14144	224.919	210	242	3181252	3181252
							14032	231.358	214	249	3246413	3246413					18642	226.146	211	245	4215816	4215816					13939	224.573	208	240	3130320	3130320								14144	225.956	211	241	3195925	3195925
							14032	232.687	216	249	3265058	3265058	231.434	107.891			18642	224.856	208	242	4191773	4191773	225.477	42.821			13939	222.793	205	239	3105514	3105514	223.197	21.2247						14144	225.5	209	241	3189468	3189468	225.458	278.855
						_008	16315	239.798	222	324	3912304	3912304				_011	14745	223.07	207	246	3289168	3289168				_010	18531	222.741	207	385	4127607	4127607								18621	250.379	211	857	4662299	4662299				_010
							16315	233.12	214	251	3803345	3803345					14745	221.533	208	240	3266506	3266506					18531	220.627	206	250	4088438	4088438								18621	224.171	208	246	4174287	4174287
							16315	233.944	217	250	3816796	3816796					14745	223.062	208	241	3289055	3289055					18531	222.931	209	240	4131143	4131143								18621	224.329	209	254	4177236	4177236
							16315	232.224	216	249	3788739	3788739	233.096	109.343			14745	224.553	210	240	3311029	3311029	223.049	0.30558			18531	222.961	208	254	4131686	4131686	222.173	10.5191						18621	224.916	208	249	4188152	4188152	224.472	482.406
						_009	16865	238.784	216	398	4027084	4027084				_012	15533	223.562	208	255	3472590	3472590				_011	16240	223.656	207	265	3632170	3632170
							16865	225.648	210	243	3805547	3805547					15533	222.583	206	241	3457386	3457386					16240	222.887	207	240	3619689	3619689
							16865	227.431	212	245	3835618	3835618					15533	223.309	209	251	3468658	3468658					16240	223.462	208	239	3629017	3629017
							16865	230.288	215	247	3883799	3883799	227.789	185.423			15533	221.615	207	242	3442350	3442350	222.502	16.4613			16240	220.964	205	239	3588448	3588448	222.438	19.7823
						_010	12568	243.19	219	477	3056409	3056409				_013	26322	224.294	207	254	5903854	5903854				_012	17530	226.006	209	246	3961887	3961887
							12568	230.325	215	245	2894729	2894729					26322	225.723	210	285	5941492	5941492					17530	224.088	208	251	3928262	3928262
							12568	231.003	215	248	2903247	2903247					26322	225.291	209	249	5930115	5930115					17530	225.131	209	244	3946543	3946543
							12568	230.032	214	246	2891047	2891047	230.453	160.072			26322	224.439	207	317	5907686	5907686	225.151	-22.5706			17530	224.446	209	239	3934532	3934532	224.555	25.4379
						_011	11744	239.931	217	406	2817748	2817748				_014	15086	225.961	210	259	3408854	3408854				_013	15978	226.45	210	248	3618223	3618223
							11744	229.28	213	251	2692659	2692659					15086	223.536	205	241	3372266	3372266					15978	223.573	207	239	3572250	3572250
							11744	231.998	216	250	2724590	2724590					15086	225.783	210	251	3406160	3406160					15978	225.222	209	242	3598599	3598599
							11744	233.892	215	253	2746830	2746830	231.723	96.3892			15086	225.632	210	243	3403884	3403884	224.984	14.7504			15978	225.364	211	244	3600868	3600868	224.72	27.6522
						_012	12869	236.423	215	400	3042528	3042528				_015	10503	225.256	209	358	2365865	2365865				_014	19571	225.304	211	265	4409417	4409417
							12869	226.897	211	244	2919933	2919933					10503	221.746	206	237	2328993	2328993					19571	223.363	209	241	4371437	4371437
							12869	229.419	215	246	2952397	2952397					10503	224.018	209	240	2352865	2352865					19571	225.796	210	269	4419057	4419057
							12869	229.796	216	248	2957249	2957249	228.704	99.3362			10503	224.228	208	242	2355071	2355071	223.331	20.223			19571	225.639	208	253	4415973	4415973	224.933	7.25978
						_013	14439	235.066	215	347	3394122	3394122				_016a	16749	226.535	211	246	3794241	3794241				_015	23811	223.587	207	244	5323822	5323822
							14439	229.81	213	248	3318228	3318228					16749	223.852	206	241	3749293	3749293					23811	221.017	205	241	5262627	5262627
							14439	228.906	212	245	3305174	3305174					16749	226.098	208	248	3786913	3786913					23811	221.796	207	238	5281177	5281177
							14439	227.425	213	243	3283785	3283785	228.714	91.7254			16749	227.726	212	248	3814186	3814186	225.892	10.7759			23811	224.276	209	240	5340233	5340233	222.363	29.1366
						_014	15714	236.182	213	340	3711365	3711365				_016b	21015	226.338	210	248	4756489	4756489				_016	13332	228.005	212	248	3039762	3039762
							15714	226.745	212	245	3563066	3563066					21015	226.122	210	251	4751955	4751955					13332	226.565	212	248	3020571	3020571
							15714	229.676	208	246	3609125	3609125					21015	225.328	208	263	4735273	4735273					13332	227.492	213	246	3032926	3032926
							15714	229.464	213	248	3605803	3605803	228.628	118.699			21015	223.957	209	241	4706450	4706450	225.136	25.263			13332	225.571	210	241	3007313	3007313	226.543	19.4952
						_015	12269	239.877	215	373	2943056	2943056				_017	17089	224.546	209	246	3837262	3837262				_017	11222	225.852	211	246	2534514	2534514
							12269	229.961	215	246	2821388	2821388					17089	222.387	208	239	3800372	3800372					11222	223.733	209	261	2510735	2510735
							12269	231.223	215	247	2836872	2836872					17089	224.108	209	240	3829782	3829782					11222	225.612	210	245	2531822	2531822
							12269	228.723	212	245	2806198	2806198	229.969	121.566			17089	223.683	209	237	3822522	3822522	223.393	19.7047			11222	226.588	210	244	2542776	2542776	225.311	6.07396
						_016	12708	234.215	212	348	2976404	2976404				_018	15908	226.141	211	261	3597458	3597458				_018	21759	224.363	207	246	4881910	4881910
							12708	224.843	208	248	2857300	2857300					15908	223.964	207	248	3562819	3562819					21759	222.793	206	240	4847755	4847755
							12708	226.708	210	251	2881007	2881007					15908	224.741	208	241	3575182	3575182					21759	225.551	209	247	4907775	4907775
							12708	227.858	212	243	2895621	2895621	226.47	98.4275			15908	223.834	209	244	3560757	3560757	224.18	31.2079			21759	223.326	206	262	4859360	4859360	223.89	10.2875
						_017	10148	242.631	219	399	2462221	2462221				_019	13019	224.633	207	264	2924501	2924501				_019	11908	224.992	210	260	2679202	2679202
							10148	226.891	211	242	2302487	2302487					13019	221.915	207	238	2889117	2889117					11908	222.404	208	237	2648387	2648387
							10148	230.015	214	245	2334194	2334194					13019	224.459	210	241	2922237	2922237					11908	223.88	210	239	2665963	2665963
							10148	230.773	216	248	2341884	2341884	229.226	136.032			13019	223.283	209	260	2906926	2906926	223.219	18.4128			11908	224.92	210	242	2678346	2678346	223.735	14.9696
						_018	12853	237.523	208	342	3052884	3052884				_020	10606	225.781	209	252	2394632	2394632				_020	13804	228.473	211	257	3153845	3153845
							12853	226.385	211	243	2909726	2909726					10606	222.076	205	238	2355334	2355334					13804	225.722	210	242	3115864	3115864
							12853	228.434	213	245	2936060	2936060					10606	224.659	210	251	2382733	2382733					13804	228.056	213	243	3148080	3148080
							12853	229.268	214	247	2946782	2946782	228.029	122.027			10606	224.956	210	243	2385880	2385880	223.897	19.9804			13804	229.741	214	253	3171349	3171349	227.84	8.74624
						_019	15379	242.335	221	382	3726873	3726873				_021	13908	225.755	208	261	3139794	3139794				_021	22615	222.917	208	244	5041267	5041267
							15379	230.483	213	249	3544605	3544605					13908	223.082	207	243	3102631	3102631					22615	221.679	207	241	5013276	5013276
							15379	230.554	215	247	3545695	3545695					13908	223.725	209	244	3111567	3111567					22615	223.497	207	242	5054383	5054383
							15379	230.062	212	247	3538117	3538117	230.366	184.069			13908	224.371	207	249	3120554	3120554	223.726	28.2128			22615	223.919	208	242	5063933	5063933	223.032	-2.59414
						_020	14494	236.437	213	328	3426924	3426924				_022	12837	226.21	211	261	2903864	2903864				_022	22667	221.555	206	259	5021997	5021997
							14494	230.184	211	252	3336281	3336281					12837	225.706	211	263	2897392	2897392					22667	222.755	207	259	5049189	5049189
							14494	230.481	214	251	3340589	3340589					12837	223.399	206	243	2867773	2867773					22667	221.577	205	254	5022484	5022484
							14494	227.825	213	244	3302098	3302098	229.497	100.599			12837	222.868	207	246	2860962	2860962	223.991	28.4915			22667	219.356	203	241	4972143	4972143	221.229	7.3917
						_021	20181	238.133	217	362	4805752	4805752				_023	13957	227.084	212	247	3169410	3169410				_023	20640	225.382	208	315	4651893	4651893
							20181	231.796	216	250	4677875	4677875					13957	225.189	210	251	3142959	3142959					20640	222.694	208	243	4596409	4596409
							20181	231.164	212	250	4665130	4665130					13957	227.176	212	244	3170699	3170699					20640	222.752	207	242	4597596	4597596
							20181	228.169	213	245	4604682	4604682	230.376	156.527			13957	224.94	211	243	3139487	3139487	225.768	18.3614			20640	224.882	209	256	4641573	4641573	223.443	40.0364
						_022	25555	246.761	218	460	6305978	6305978				_024	12158	227.782	205	291	2769371	2769371				_024	16663	227.066	211	258	3783600	3783600
							25555	231.313	214	249	5911196	5911196					12158	224.834	211	240	2733534	2733534					16663	224.976	206	247	3748776	3748776
							25555	229.381	213	258	5861840	5861840					12158	225.574	207	241	2742529	2742529					16663	225.179	210	242	3752165	3752165
							25555	232.382	214	251	5938533	5938533	231.025	402.126			12158	223.834	208	243	2721369	2721369	224.747	36.8929			16663	223.995	209	246	3732434	3732434	224.717	39.1462
						_023	15057	236.446	216	378	3560167	3560167				_025	17979	227.613	210	324	4092250	4092250				_025	17649	226.857	210	259	4003791	4003791
							15057	227.509	214	243	3425602	3425602					17979	225.056	207	244	4046276	4046276					17649	225.11	209	245	3972962	3972962
							15057	227.876	211	245	3431127	3431127					17979	227.543	212	259	4090998	4090998					17649	224.223	209	241	3957319	3957319
							15057	229.867	213	259	3461112	3461112	228.417	120.887			17979	223.294	206	240	4014601	4014601	225.298	41.6233			17649	225.977	210	253	3988263	3988263	225.103	30.9423
						_024	15643	241.122	216	448	3771866	3771866				_026	12075	227.281	211	272	2744419	2744419				_026	18230	224.555	210	253	4093638	4093638
							15643	228.796	214	248	3579049	3579049					12075	224.345	209	241	2708960	2708960					18230	223.109	209	239	4067278	4067278
							15643	227.721	212	243	3562247	3562247					12075	227.419	211	269	2746086	2746086					18230	222.109	207	238	4049052	4049052
							15643	227.856	208	244	3564355	3564355	228.124	203.317			12075	225.892	211	241	2727649	2727649	225.885	16.8536			18230	225.414	211	242	4109289	4109289	223.544	18.4309
						_025	9864	241.915	221	369	2386251	2386251				_027	15286	227.308	210	259	3474636	3474636				_027	14869	227.239	212	267	3378815	3378815
							9864	232.379	217	249	2292189	2292189					15286	224.269	210	246	3428169	3428169					14869	224.869	209	241	3343572	3343572
							9864	233.878	217	250	2306972	2306972					15286	224.667	209	252	3434262	3434262					14869	225.337	208	241	3350532	3350532
							9864	233.857	219	252	2306766	2306766	233.371	84.2762			15286	225.264	209	260	3443387	3443387	224.733	39.3623			14869	226.669	211	253	3370339	3370339	225.625	23.9969
						_026	15973	243.383	221	396	3887555	3887555				_028	18804	225.99	210	255	4249511	4249511				_028a	13929	225.975	210	250	3147606	3147606
							15973	230.489	209	250	3681600	3681600					18804	224.741	208	258	4226036	4226036					13929	223.961	209	242	3119555	3119555
							15973	228.316	213	246	3646894	3646894					18804	224.462	208	256	4220789	4220789					13929	222.608	206	237	3100710	3100710
							15973	228.467	212	247	3649311	3649311	229.091	228.29			18804	227.04	212	251	4269264	4269264	225.414	10.8199			13929	225.416	211	243	3139818	3139818	223.995	27.5796
						_027	13832	242.004	216	438	3347395	3347395				_029a	20635	225.501	209	263	4653203	4653203				_028b	17596	227.343	212	249	4000332	4000332
							13832	228.888	213	244	3165976	3165976					20635	223.33	207	240	4608413	4608413					17596	225.461	209	243	3967207	3967207
							13832	229.818	214	248	3178848	3178848					20635	221.972	206	240	4580387	4580387					17596	226.428	212	254	3984220	3984220
							13832	228.675	211	246	3163028	3163028	229.127	178.11			20635	221.208	205	237	4564620	4564620	222.17	68.725			17596	226.113	211	243	3978679	3978679	226.001	23.6243
						_028	13693	239.823	217	407	3283899	3283899				_019b	14351	227.024	210	250	3258022	3258022				_029	17252	228.082	211	256	3934873	3934873
							13693	229.198	210	247	3138402	3138402					14351	225.334	209	244	3233772	3233772					17252	225.15	207	242	3884287	3884287
							13693	231.503	214	253	3169971	3169971					14351	225.249	210	242	3232542	3232542					17252	225.163	208	243	3884511	3884511
							13693	230.909	212	250	3161837	3161837	230.537	127.16			14351	223.815	209	239	3211971	3211971	224.799	31.9268			17252	225.213	208	243	3885371	3885371	225.175	50.1481
						_029	13079	245.754	222	461	3214215	3214215				_030	13621	223.865	208	243	3049260	3049260				_030	15667	228.38	214	295	3578022	3578022
							13079	234.363	218	250	3065239	3065239					13621	223.016	207	239	3037702	3037702					15667	225.263	208	247	3529194	3529194
							13079	233.097	217	249	3048676	3048676					13621	224.68	209	243	3060370	3060370					15667	225.833	210	249	3538126	3538126
							13079	230.248	214	251	3011408	3011408	232.569	172.441			13621	223.309	206	239	3041694	3041694	223.668	2.67363			15667	224.929	210	242	3523959	3523959	225.342	47.5941
						_030	16521	237.698	216	397	3927009	3927009				_031	13117	225.229	208	249	2954334	2954334				_031	15310	226.838	212	352	3472883	3472883
							16521	230.324	212	247	3805183	3805183					13117	222.988	206	240	2924929	2924929					15310	223.922	208	239	3428249	3428249
							16521	231.528	215	249	3825080	3825080					13117	225.741	210	243	2961051	2961051					15310	223.713	206	244	3425045	3425045
							16521	229.203	213	245	3786669	3786669	230.352	121.369			13117	225.934	208	245	2963580	2963580	224.888	4.48248			15310	224.434	208	240	3436086	3436086	224.023	43.0909
						_031	25366	245.256	219	450	6221164	6221164				_032	15049	228.294	213	250	3435603	3435603				_032	18079	227.323	212	262	4109775	4109775
							25366	231.123	213	249	5862675	5862675					15049	226.143	211	241	3403230	3403230					18079	225.72	211	242	4080791	4080791
							25366	234.714	215	255	5953745	5953745					15049	226.257	208	242	3404938	3404938					18079	225.329	208	243	4073715	4073715
							25366	232.374	216	252	5894396	5894396	232.737	317.557			15049	226.077	210	242	3402228	3402228	226.159	32.1362			18079	223.728	208	241	4044778	4044778	224.926	43.3439
						_032	18660	236.402	216	376	4411262	4411262				_033	20145	227.246	212	250	4577879	4577879				_033	17090	229.279	214	269	3918370	3918370
							18660	231.934	213	248	4327884	4327884					20145	225.835	210	250	4549451	4549451					17090	226.956	211	265	3878671	3878671
							18660	231.604	211	261	4321732	4321732					20145	226.661	211	244	4566080	4566080					17090	227.709	210	276	3891551	3891551
							18660	227.664	212	246	4248207	4248207	230.401	111.986			20145	226.158	211	245	4555950	4555950	226.218	20.7174			17090	227.571	210	271	3889194	3889194	227.412	31.8989
						_033	20013	234.938	216	383	4701823	4701823				_034	21705	226.412	208	245	4914266	4914266				_034	21156	224.318	208	360	4745677	4745677
							20013	226.588	210	248	4534708	4534708					21705	224.969	208	242	4882962	4882962					21156	221.889	206	242	4694289	4694289
							20013	225.512	211	242	4513176	4513176					21705	226.569	210	245	4917679	4917679					21156	225.148	209	271	4763224	4763224
							20013	227.523	213	251	4553417	4553417	226.541	168.058			21705	226.149	210	252	4908560	4908560	225.896	11.2006			21156	222.854	206	242	4714690	4714690	223.297	21.6057
						_034	10974	245.812	215	485	2697541	2697541				_035	15633	225.983	211	243	3532789	3532789				_035	22750	221.961	207	262	5049622	5049622
							10974	226.644	212	243	2487193	2487193					15633	223.254	208	239	3490129	3490129					22750	220.403	206	239	5014169	5014169
							10974	229.157	212	245	2514773	2514773					15633	223.418	209	245	3492693	3492693					22750	222.671	206	242	5065754	5065754
							10974	227.636	212	243	2498082	2498082	227.812	197.528			15633	224.638	210	243	3511764	3511764	223.77	34.5926			22750	221.118	204	238	5030445	5030445	221.397	12.8327
						_035	10165	234.617	213	445	2384883	2384883				_036	13977	229.837	212	256	3212433	3212433				_036	20592	224.079	207	248	4614240	4614240
							10165	226.611	210	245	2303498	2303498					13977	226.245	209	247	3162227	3162227					20592	221.669	207	240	4564608	4564608
							10165	223.558	208	245	2272465	2272465					13977	226.049	211	248	3159489	3159489					20592	223.884	205	267	4610215	4610215
							10165	224.366	208	243	2280677	2280677	224.845	99.3336			13977	225.391	209	244	3150288	3150288	225.895	55.0986			20592	221.591	206	248	4562994	4562994	222.381	34.9636
						_036	15648	243.105	217	407	3804102	3804102				_037	16926	226.43	207	266	3832553	3832553				_037	20743	225.182	208	260	4670959	4670959
							15648	227.904	213	254	3566249	3566249					16926	223.759	205	240	3787351	3787351					20743	222.839	208	240	4622351	4622351
							15648	229.098	212	247	3584920	3584920					16926	227.077	211	251	3843497	3843497					20743	222.645	205	241	4618331	4618331
							15648	230.684	213	247	3609746	3609746	229.229	217.132			16926	227.338	208	254	3847926	3847926	226.058	6.29529			20743	224.476	208	261	4656301	4656301	223.32	38.6322
						_037	15363	247.993	218	586	3809924	3809924				_038	12364	227.716	211	256	2815485	2815485				_039	18966	222.895	205	251	4227430	4227430
							15363	230.617	214	275	3542975	3542975					12364	226.251	210	252	2797366	2797366					18966	221.32	207	236	4197557	4197557
							15363	230.097	211	248	3534981	3534981					12364	226.926	211	246	2805711	2805711					18966	220.38	205	238	4179726	4179726
							15363	228.479	213	245	3510128	3510128	229.731	280.567			12364	223.64	207	241	2765086	2765086	225.606	26.0965			18966	222.561	207	243	4221088	4221088	221.42	27.972
						_038	16777	228.159	209	372	3827821	3827821				_039	16844	227.913	211	278	3838973	3838973
							16777	220.386	206	239	3697411	3697411					16844	224.566	209	240	3782585	3782585
							16777	222.666	205	238	3735661	3735661					16844	223.972	211	244	3772588	3772588
							16777	223.366	208	241	3747413	3747413	222.139	100.989			16844	224.483	210	243	3781195	3781195	224.34	60.1844
						_039	21791	233.942	214	377	5097834	5097834				_040	14515	226.326	210	321	3285128	3285128
							21791	227.152	213	246	4949864	4949864					14515	222.759	208	238	3233340	3233340
							21791	227.933	213	250	4966895	4966895					14515	224.928	209	239	3264827	3264827
							21791	228.822	212	247	4986261	4986261	227.969	130.162			14515	226.397	211	291	3286146	3286146	224.695	23.6849
						_040	12593	244.057	219	452	3073405	3073405				_041	18126	225.479	210	254	4087025	4087025
							12593	232.896	215	252	2932854	2932854					18126	223.113	203	238	4044154	4044154
							12593	229.518	213	246	2890325	2890325					18126	225.98	210	247	4096119	4096119
							12593	228.635	212	244	2879206	2879206	230.35	172.612			18126	224.411	210	240	4067670	4067670	224.501	17.7138
						_041	17372	233.928	216	381	4063792	4063792				_042	16895	226.672	211	277	3829619	3829619
							17372	228.672	212	246	3972487	3972487					16895	224.258	210	243	3788843	3788843
							17372	228.673	210	245	3972503	3972503					16895	224.664	209	243	3795699	3795699
							17372	228.508	208	245	3969634	3969634	228.618	92.2459			16895	226.792	212	245	3831658	3831658	225.238	24.223
						_042	15531	235.393	215	362	3655895	3655895				_043	14104	227.665	210	276	3210991	3210991
							15531	228.193	214	247	3544062	3544062					14104	224.245	208	244	3162745	3162745
							15531	227.926	212	245	3539916	3539916					14104	227.488	212	245	3208486	3208486
							15531	231.1	216	253	3589210	3589210	229.073	98.1622			14104	225.522	211	241	3180768	3180768	225.752	26.9895
						_043	16278	235.386	215	401	3831620	3831620				_044	16882	226.722	210	277	3827520	3827520
							16278	226.87	211	246	3692992	3692992					16882	223.036	207	238	3765290	3765290
							16278	230.041	214	247	3744614	3744614					16882	225.838	209	245	3812591	3812591
							16278	228.659	212	244	3722105	3722105	228.523	111.717			16882	224.986	210	251	3798217	3798217	224.62	35.4852
						_044	17432	237.25	214	414	4135740	4135740				_045	14813	229.487	211	256	3399391	3399391
							17432	224.793	208	243	3918588	3918588					14813	227.722	213	246	3373247	3373247
							17432	227.674	212	244	3968811	3968811					14813	227.868	210	255	3375404	3375404
							17432	227.31	212	246	3962463	3962463	226.592	185.782			14813	226.448	211	247	3354373	3354373	227.346	31.7147
						_046	18399	238.977	216	411	4396931	4396931				_046	15415	227.149	213	331	3501507	3501507
							18399	228.206	211	255	4198770	4198770					15415	223.597	208	241	3446741	3446741
							18399	226.912	209	243	4174958	4174958					15415	225.168	210	241	3470967	3470967
							18399	228.326	212	248	4200963	4200963	227.815	205.369			15415	224.155	208	241	3455342	3455342	224.307	43.8197
						_047	18607	247.096	219	496	4597708	4597708				_047	15631	226.68	211	250	3543239	3543239
							18607	228.78	212	245	4256910	4256910					15631	224.236	209	241	3505037	3505037
							18607	227.83	210	244	4239224	4239224					15631	223.609	209	239	3495231	3495231
							18607	230.095	214	246	4281371	4281371	228.902	338.535			15631	224.487	209	242	3508963	3508963	224.111	40.1652
						_048a	28995	237.417	215	486	6883898	6883898
							28995	225.286	207	243	6532167	6532167
							28995	223.922	207	242	6492632	6492632
							28995	226.645	212	246	6571558	6571558	225.284	351.779
						_048b	13900	230.994	210	310	3210813	3210813
							13900	226.641	209	244	3150313	3150313
							13900	225.657	208	242	3136626	3136626
							13900	224.388	210	242	3118991	3118991	225.562	75.5012
[truncated: 16 more columns]

## Sheet: 09-24
	wt_09_24_2019	F120Y_09_24_2019	K101E_09_24_2019		MAR-GFP_09_24_2019 (09/14 spreads)										mar(F120Y)-GFP_09_24_2019 (09/14 spreads)											mar(K101E)-GFP_09_24_2019 (09/14 spreads)									wt_09_24_2019	F100S_09_24_2019	Y126N_09_24_2019		MAR-GFP_09_24_2019 (09/11 spreads)										mar(F100S)-GFP_09_24_2019 (09/11 spreads)
	575.064	148.181	68.618			Area	Mean	Min	Max	IntDen	RawIntDen	ave of background mean	0.001 x CTCF (=ID-area x backg ave)			Area	Mean	Min	Max	IntDen	RawIntDen	ave of background mean	0.001 x CTCF (=ID-area x backg ave)			Area	Mean	Min	Max	IntDen	RawIntDen	ave of background mean	0.001 x CTCF (=ID-area x backg ave)		411.694	51.7509	56.8879			Area	Mean	Min	Max	IntDen	RawIntDen	ave of background mean	0.001 x CTCF (=ID-area x backg ave)
	357.124	92.5782	49.1594		_003	21459	275.794	235	679	5918262	5918262				_001	16541	271.071	248	371	4483781	4483781				_001	14311	259.692	240	339	3716449	3716449				421.777	-31.8705	47.4873		_001	12415	295.531	254	578	3669022	3669022				_001
	813.54	102.869	64.69			21459	246.939	230	269	5299073	5299073					16541	261.289	240	294	4321978	4321978					14311	254.305	236	279	3639353	3639353				410.219	29.1885	20.5611			12415	259.978	241	279	3227629	3227629
	713.105	99.6856	52.7513			21459	250.478	230	273	5375018	5375018					16541	263.214	243	287	4353820	4353820					14311	256.224	239	273	3666816	3666816				441.934	27.4197	56.8831			12415	263.607	246	283	3272679	3272679
	377.697	53.2993	69.0719			21459	249.57	231	272	5355518	5355518	248.996	575.064			16541	261.834	241	292	4331002	4331002	262.112	148.181			14311	254.162	236	276	3637319	3637319	254.897	68.618		298.644	20.5434	29.3581			12415	263.526	246	283	3271670	3271670	262.37	411.694
	156.097	88.0838	45.4455		_004	15339	274.234	237	504	4206472	4206472				_003	18988	258.09	237	306	4900612	4900612				_002	14263	256.066	237	317	3652269	3652269				427.042	22.0418	107.36		_002	11221	303.426	254	874	3404745	3404745				_002
	390.151	105.639	61.4108			15339	249.211	231	269	3822654	3822654					18988	251.604	234	281	4777454	4777454					14263	250.997	233	271	3579977	3579977				406.325	31.506	55.6869			11221	266.383	247	289	2989080	2989080
	401.982	183.731	43.5996			15339	251.767	235	272	3861856	3861856					18988	254.306	237	335	4828755	4828755					14263	252.446	236	276	3600637	3600637				431.983	45.3071	56.5289			11221	264.926	244	285	2972732	2972732
	606.229	49.4888	69.9057			15339	251.877	236	271	3863547	3863547	250.952	357.124			18988	253.733	234	279	4817875	4817875	253.214	92.5782			14263	254.415	236	278	3628725	3628725	252.619	49.1594		758.808	43.9238	55.2604			11221	266.205	248	291	2987086	2987086	265.838	421.777
	789.194	59.0581	26.734		_006	16259	302.547	247	649	4919106	4919106				_004	22726	258.59	239	345	5876720	5876720				_003	14423	259.371	240	319	3740906	3740906				379.046	56.8554	113.631		_003	12681	298.035	254	635	3779387	3779387				_003
	587.88	84.3897	50.7958			16259	251.704	234	271	4092457	4092457					22726	251.642	228	290	5718812	5718812					14423	253.62	236	294	3657961	3657961				410.343	57.9907	101.472			12681	263.609	244	284	3342820	3342820
	306.674	127.73	80.7067			16259	253.389	236	274	4119850	4119850					22726	254.285	236	289	5778886	5778886					14423	255.075	238	274	3678945	3678945				356.494	38.2499	91.5866			12681	265.736	247	287	3369804	3369804
	337.182	44.8085	49.4492			16259	252.438	233	280	4104389	4104389	252.51	813.54			22726	256.264	237	303	5823856	5823856	254.064	102.869			14423	255.962	237	277	3691742	3691742	254.886	64.69		439.653	56.4699	99.4496			12681	267.714	242	291	3394875	3394875	265.686	410.219
	920.268	146.902	60.9904		_007	15224	298.325	243	652	4541702	4541702				_005a	24648	255.043	236	360	6286309	6286309				_004	17404	257.097	237	306	4474516	4474516				269.916	94.3327	48.2271		_004	14161	297.082	254	707	4206976	4206976				_004
	545.231	76.2665	30.8976			15224	249.711	233	269	3801602	3801602					24648	252.181	234	301	6215767	6215767					17404	252.814	235	271	4399973	4399973				728.03	18.1349	63.601			14161	263.224	241	288	3727516	3727516
	699.504	119.254	75.6867			15224	252.858	234	276	3849514	3849514					24648	250.201	233	289	6166942	6166942					17404	255.464	239	290	4446101	4446101				493.46	35.3748	74.7538			14161	265.758	244	287	3763405	3763405
	708.277	65.4281	4.83554			15224	251.884	234	270	3834681	3834681	251.484	713.105			24648	250.615	232	274	6177152	6177152	250.999	99.6856			17404	253.92	235	272	4419225	4419225	254.066	52.7513		468.16	34.3813	137.251			14161	268.64	248	291	3804212	3804212	265.874	441.934
	677.543	81.7347	-13.4163		_008	17880	273.058	239	532	4882277	4882277				_005b	22436	258.826	235	567	5807019	5807019				_005	18264	258.4	237	307	4719409	4719409				606.005	34.6619	30.3966		_005	11099	295.98	255	572	3285078	3285078				_005
	970.968	73.4053	13.262			17880	251.174	232	274	4490998	4490998					22436	255.966	236	287	5742859	5742859					18264	253.98	234	274	4638697	4638697				501.904	56.3809	41.7561			11099	267.532	249	294	2969340	2969340
	448.199	81.2052	160.337			17880	252.806	236	272	4520175	4520175					22436	257.321	238	291	5773265	5773265					18264	254.858	235	283	4654727	4654727				325.887	32.7425	53.3839			11099	269.94	248	292	2996059	2996059
	875.595	59.2667				17880	251.822	234	269	4502570	4502570	251.934	377.697			22436	256.064	236	299	5745061	5745061	256.45	53.2993			18264	255.015	238	282	4657598	4657598	254.618	69.0719		684.648	33.1801				11099	269.745	252	288	2993896	2993896	269.072	298.644
	563.244	55.9965			_009	15181	264.264	240	351	4011798	4011798				_006	17546	264.266	241	600	4636820	4636820				_006	14799	254.929	235	304	3772692	3772692				489.684				_006	11543	304.847	257	651	3518854	3518854				_006
	606.634	124.603				15181	252.35	230	282	3830932	3830932					17546	254.357	236	300	4462954	4462954					14799	250.488	233	273	3706977	3706977									11543	270.715	251	292	3124869	3124869
	457.781	70.8629				15181	254.742	237	277	3867237	3867237					17546	260.574	239	305	4572023	4572023					14799	252.273	234	273	3733393	3733393									11543	268.082	248	291	3094472	3094472
	1074.88	144.432				15181	254.854	235	276	3868931	3868931	253.982	156.097			17546	262.808	243	294	4611227	4611227	259.246	88.0838			14799	252.813	235	276	3741385	3741385	251.858	45.4455							11543	264.758	245	288	3056097	3056097	267.852	427.042
	842.147	9.0847			_011	14302	282.515	244	592	4040532	4040532				_007a	19980	259.61	238	360	5187006	5187006				_007	13745	255.53	235	321	3512258	3512258								_007	14128	296.43	254	603	4187962	4187962				_007
	617.808	79.0258				14302	251.615	233	282	3598597	3598597					19980	254.076	236	280	5076436	5076436					13745	250.233	229	289	3439457	3439457									14128	264.767	243	289	3740632	3740632
	826.604	-2.9191				14302	256.11	238	278	3662889	3662889					19980	253.365	235	300	5062242	5062242					13745	250.713	233	277	3446051	3446051									14128	268.121	249	298	3788013	3788013
	1156.13	95.0899				14302	257.982	236	288	3689657	3689657	255.236	390.151			19980	255.527	238	279	5105429	5105429	254.323	105.639			13745	252.24	235	284	3467036	3467036	251.062	61.4108							14128	270.121	251	313	3816263	3816263	267.67	406.325
	969.986	165.014			_012	12669	282.718	237	647	3581757	3581757				_007b	27433	266.344	247	365	7306618	7306618				_008	14559	256.273	237	342	3731074	3731074								_008	12534	303.948	260	773	3809679	3809679				_008
	571.955	66.2101				12669	248.665	231	275	3150336	3150336					27433	262.656	242	303	7205455	7205455					14559	253.06	231	308	3684300	3684300									12534	266.693	248	288	3342728	3342728
	338.334	145.23				12669	253.109	235	280	3206634	3206634					27433	257.36	238	282	7060161	7060161					14559	251.535	228	294	3662099	3662099									12534	270.319	250	296	3388175	3388175
						12669	251.192	232	278	3182351	3182351	250.989	401.982			27433	258.924	241	287	7103061	7103061	259.647	183.731			14559	255.239	237	324	3716026	3716026	253.278	43.5996							12534	271.436	251	293	3402173	3402173	269.483	431.983
					_014	11597	310.374	246	842	3599411	3599411				_009	16861	268.775	248	396	4531817	4531817				_009	15069	259.035	238	380	3903399	3903399								_009	14354	324.486	264	741	4657665	4657665				_009
						11597	254.47	236	273	2951090	2951090					16861	259.983	238	286	4383573	4383573					15069	253.765	236	299	3823992	3823992									14354	272.889	250	302	3917046	3917046
average	633.844	90.4886	53.2466			11597	258.624	240	292	2999266	2999266					16861	268.074	247	292	4519991	4519991					15069	254.152	234	286	3829814	3829814				461.893	37.5507	67.0761			14354	272.018	249	295	3904544	3904544
						11597	261.205	240	289	3029189	3029189	258.1	606.229			16861	269.463	249	399	4543422	4543422	265.84	49.4888			15069	255.271	236	323	3846686	3846686	254.396	69.9057							14354	269.958	249	294	3874970	3874970	271.622	758.808
					_015	11699	324.422	251	931	3795412	3795412				_010a	20050	264.004	243	389	5293271	5293271				_010	20010	256.902	237	334	5140603	5140603								_010	10557	302.927	254	557	3197997	3197997				_010
						11699	253.685	236	272	2967860	2967860					20050	256.099	239	293	5134778	5134778					20010	252.99	233	320	5062320	5062320									10557	265.899	247	288	2807095	2807095
						11699	258.475	239	323	3023894	3023894					20050	262.617	242	321	5265478	5265478					20010	255.505	236	290	5112659	5112659									10557	266.402	247	285	2812406	2812406
						11699	258.731	239	280	3026897	3026897	256.964	789.194			20050	264.458	245	291	5302390	5302390	261.058	59.0581			20010	258.202	238	309	5166618	5166618	255.566	26.734							10557	268.765	251	291	2837349	2837349	267.022	379.046
					_016	11576	309.291	251	714	3580349	3580349				_010b	19375	263.389	240	426	5103167	5103167				_011	17391	257.428	232	326	4476927	4476927								_011	10907	313.118	262	649	3415182	3415182				_011
						11576	257.375	239	306	2979375	2979375					19375	256.495	237	313	4969590	4969590					17391	252.138	232	271	4384940	4384940									10907	271.907	251	293	2965694	2965694
						11576	259.612	240	296	3005269	3005269					19375	261.162	241	295	5060009	5060009					17391	254.561	233	273	4427069	4427069									10907	277.739	257	302	3029295	3029295
						11576	258.532	239	287	2992762	2992762	258.506	587.88			19375	259.444	239	307	5026731	5026731	259.034	84.3897			17391	256.822	239	281	4466396	4466396	254.507	50.7958							10907	276.843	255	303	3019526	3019526	275.496	410.343
					_017	25530	266.027	237	505	6791677	6791677				_011	16572	265.989	243	413	4407963	4407963				_012	18489	260.912	241	337	4823998	4823998								_012	10928	305.465	261	477	3338126	3338126				_012
						25530	250.823	231	276	6403523	6403523					16572	258.684	239	277	4286910	4286910					18489	256.106	236	277	4735139	4735139									10928	268.937	247	294	2938942	2938942
						25530	256.067	236	286	6537398	6537398					16572	257.318	238	283	4264281	4264281					18489	257.243	239	276	4756159	4756159									10928	273.203	249	295	2985567	2985567
						25530	255.155	235	306	6514097	6514097	254.015	306.674			16572	258.841	242	281	4289510	4289510	258.281	127.73			18489	256.291	237	309	4738565	4738565	256.547	80.7067							10928	276.39	257	312	3020389	3020389	272.843	356.494
					_018	18819	274.676	239	615	5169136	5169136				_012	16522	266.44	246	414	4402117	4402117				_013	17104	259.084	240	336	4431380	4431380								_013	15866	294.391	252	676	4670808	4670808				_013
						18819	254.762	235	310	4794373	4794373					16522	263.14	244	291	4347593	4347593					17104	253.122	236	274	4329400	4329400									15866	264.763	246	284	4200726	4200726
						18819	257.161	238	296	4839511	4839511					16522	263.725	242	298	4357261	4357261					17104	257.899	237	288	4411097	4411097									15866	266.327	244	286	4225552	4225552
						18819	258.355	240	289	4861974	4861974	256.759	337.182			16522	264.318	243	336	4367065	4367065	263.728	44.8085			17104	257.559	232	289	4405290	4405290	256.193	49.4492							15866	268.952	248	295	4267193	4267193	266.681	439.653
					_019	18316	311.358	248	1081	5702838	5702838				_013	16303	270.262	248	389	4406082	4406082				_014a	20104	259.732	241	312	5221647	5221647								_014	16607	286.037	253	553	4750219	4750219				_014
						18316	258.257	238	284	4730231	4730231					16303	259.73	240	287	4234381	4234381					20104	254.651	238	274	5119507	5119507									16607	265.566	245	286	4410259	4410259
						18316	261.125	242	303	4782760	4782760					16303	262.497	241	286	4279481	4279481					20104	256.222	238	278	5151097	5151097									16607	269.975	250	298	4483470	4483470
						18316	263.961	243	309	4834714	4834714	261.114	920.268			16303	261.527	243	281	4263671	4263671	261.251	146.902			20104	259.221	235	283	5211371	5211371	256.698	60.9904							16607	273.811	254	298	4547175	4547175	269.784	269.916
					_021	11328	309.289	248	776	3503629	3503629				_014	22584	259.931	239	304	5870282	5870282				_014b	16122	259.414	236	351	4182275	4182275								_015	14528	322.228	258	944	4681326	4681326				_015
						11328	258.91	235	294	2932936	2932936					22584	255.15	237	281	5762316	5762316					16122	259.607	240	283	4185389	4185389									14528	268.007	245	290	3893612	3893612
						11328	261.447	242	294	2961672	2961672					22584	257.694	239	283	5819752	5819752					16122	259.936	239	282	4190687	4190687									14528	273.967	252	302	3980187	3980187
						11328	263.117	245	313	2980589	2980589	261.158	545.231			22584	256.818	238	283	5799981	5799981	256.554	76.2665			16122	252.95	236	272	4078052	4078052	257.498	30.8976							14528	274.373	255	298	3986088	3986088	272.116	728.03
					_022	17235	300.188	251	866	5173733	5173733				_015	21174	264.167	244	365	5593474	5593474				_015	14413	261.965	240	351	3775696	3775696								_016	15448	300.344	256	608	4639719	4639719				_016
						17235	258.083	238	284	4448058	4448058					21174	258.534	239	279	5474208	5474208					14413	253.671	236	279	3656154	3656154									15448	264.501	247	293	4086018	4086018
						17235	259.198	239	288	4467278	4467278					21174	261.468	243	344	5536321	5536321					14413	258.289	240	276	3722726	3722726									15448	267.963	248	290	4139499	4139499
						17235	261.523	242	288	4507354	4507354	259.601	699.504			21174	255.603	237	274	5412137	5412137	258.535	119.254			14413	258.18	240	283	3721144	3721144	256.713	75.6867							15448	272.739	252	296	4213274	4213274	268.401	493.46
					_023	18324	299.07	250	862	5480164	5480164				_016	18670	264.031	244	341	4929461	4929461				_017	19081	252.913	235	314	4825841	4825841								_017	10477	318.848	266	794	3340569	3340569				_017
						18324	259.843	241	306	4761369	4761369					18670	257.511	237	292	4807739	4807739					19081	249.967	231	287	4769618	4769618									10477	272.123	250	295	2851034	2851034
						18324	261.093	241	293	4784263	4784263					18670	261.35	240	292	4879398	4879398					19081	252.818	234	274	4824011	4824011									10477	273.754	248	305	2868123	2868123
						18324	260.316	239	286	4770029	4770029	260.417	708.277			18670	262.719	241	282	4904958	4904958	260.527	65.4281			19081	255.195	235	295	4869376	4869376	252.66	4.83554							10477	276.613	257	301	2898075	2898075	274.163	468.16
					_025	13297	313.446	248	830	4167886	4167886				_018	19224	260.432	240	343	5006539	5006539				_018	17695	252.375	233	319	4465778	4465778								_018	16239	314.219	269	708	5102606	5102606				_018
						13297	259.081	240	285	3445005	3445005					19224	255.645	236	274	4914521	4914521					17695	249.699	233	300	4418418	4418418									16239	274.929	253	298	4464566	4464566
						13297	262.595	243	294	3491725	3491725					19224	255.688	237	291	4915350	4915350					17695	253.891	233	277	4492600	4492600									16239	277.825	257	303	4511596	4511596
						13297	265.797	244	448	3534299	3534299	262.491	677.543			19224	257.207	239	276	4944553	4944553	256.18	81.7347			17695	255.81	239	274	4526557	4526557	253.133	-13.4163							16239	277.95	257	305	4513630	4513630	276.901	606.005
					_026	20554	304.019	246	1146	6248810	6248810				_019	15451	263.203	243	350	4066742	4066742				_019	19174	252.699	234	311	4845257	4845257								_019	12186	323.151	271	923	3937913	3937913				_019
						20554	255.311	238	305	5247669	5247669					15451	256.734	236	279	3966800	3966800					19174	248.978	230	267	4773912	4773912									12186	281.093	259	328	3425399	3425399
						20554	257.211	239	302	5286723	5286723					15451	258.236	238	288	3990001	3990001					19174	253.693	235	272	4864306	4864306									12186	281.631	260	306	3431953	3431953
						20554	257.816	238	374	5299148	5299148	256.779	970.968			15451	260.385	242	287	4023206	4023206	258.452	73.4053			19174	253.352	233	274	4857765	4857765	252.008	13.262							12186	283.167	261	312	3450671	3450671	281.964	501.904
					_027	11463	299.893	251	611	3437673	3437673				_020	12404	263.373	242	335	3266879	3266879				_020	15720	267.839	243	388	4210433	4210433								_020a	12146	307.902	265	673	3739783	3739783				_020
						11463	257.698	238	282	2953990	2953990					12404	253.077	233	284	3139162	3139162					15720	257.447	238	283	4047066	4047066									12146	274.724	256	294	3336799	3336799
						11463	261.059	241	368	2992521	2992521					12404	257.554	238	277	3194701	3194701					15720	257.832	239	283	4053123	4053123									12146	281.996	261	316	3425124	3425124
						11463	263.623	246	287	3021910	3021910	260.793	448.199			12404	259.848	243	280	3223152	3223152	256.826	81.2052			15720	257.64	238	304	4050106	4050106	257.64	160.337							12146	286.495	264	313	3479766	3479766	281.072	325.887
					_028	13565	327.216	257	1115	4438691	4438691				_021	15923	264.254	243	346	4207723	4207723																		_020b	15266	329.854	272	1018	5035555	5035555				_021
						13565	257.921	237	280	3498703	3498703					15923	257.642	239	326	4102433	4102433																			15266	284.687	262	307	4346034	4346034
						13565	264.441	243	305	3587138	3587138					15923	259.571	241	282	4133147	4133147																			15266	288.03	269	316	4397063	4397063
						13565	265.643	245	298	3603448	3603448	262.668	875.595			15923	264.384	243	305	4209784	4209784	260.532	59.2667																	15266	282.302	263	304	4309620	4309620	285.006	684.648
					_029	16604	296.558	249	1148	4924052	4924052				_022a	21188	266.497	246	307	5646528	5646528																		_022	13538	304.899	256	650	4127719	4127719
						16604	265.204	243	293	4403440	4403440					21188	261.288	242	289	5536172	5536172																			13538	264.361	243	286	3578925	3578925
						16604	262.779	243	300	4363188	4363188					21188	263.717	242	289	5587640	5587640																			13538	268.869	249	290	3639948	3639948
						16604	259.925	241	291	4315792	4315792	262.636	563.244			21188	266.556	246	294	5647787	5647787	263.854	55.9965																	13538	272.953	254	294	3695239	3695239	268.728	489.684
					_030	12089	312.08	253	787	3772731	3772731				_022b	21188	273.463	252	370	5794130	5794130
						12089	257.377	238	285	3111431	3111431					21188	271.526	251	315	5753098	5753098
						12089	265.796	247	311	3213206	3213206					21188	268.415	248	305	5687172	5687172
						12089	262.524	242	290	3173655	3173655	261.899	606.634			21188	262.805	242	312	5568320	5568320	267.582	124.603
					_031	13434	296.726	251	650	3986217	3986217				_023	13679	261.239	239	354	3573494	3573494
						13434	262.803	244	298	3530498	3530498					13679	253.702	230	275	3470394	3470394
						13434	262.184	242	302	3522183	3522183					13679	256.029	237	280	3502218	3502218
						13434	262.962	242	350	3532629	3532629	262.65	457.781			13679	258.446	240	281	3535278	3535278	256.059	70.8629
					_032	20462	313.731	254	1069	6419572	6419572				_024a	19442	270.091	249	410	5251107	5251107
						20462	258.842	237	286	5296416	5296416					19442	263.434	243	311	5121684	5121684
						20462	261.483	240	290	5350463	5350463					19442	263.468	243	297	5122353	5122353
						20462	263.278	242	298	5387203	5387203	261.201	1074.88			19442	261.084	242	295	5075996	5075996	262.662	144.432
					_033	13017	329.739	258	802	4292212	4292212				_024b	20726	259.134	238	357	5370818	5370818
						13017	264.379	244	372	3441419	3441419					20726	254.505	234	280	5274878	5274878
						13017	264.99	245	297	3449375	3449375					20726	259.116	241	282	5370439	5370439
						13017	265.76	245	306	3459396	3459396	265.043	842.147			20726	262.467	243	294	5439888	5439888	258.696	9.0847
					_034	14503	305.726	253	927	4433939	4433939				_025	24781	273.445	248	362	6776248	6776248
						14503	261.453	241	297	3791851	3791851					24781	273.419	251	321	6775591	6775591
						14503	264.149	244	295	3830960	3830960					24781	268.974	248	296	6665440	6665440
						14503	263.779	245	327	3825580	3825580	263.127	617.808			24781	268.376	248	319	6650632	6650632	270.256	79.0258
					_036	13835	323.567	254	1083	4476554	4476554				_026	22359	267.925	247	330	5990545	5990545
						13835	266.045	245	303	3680729	3680729					22359	261.448	241	286	5845709	5845709
						13835	264.812	243	338	3663672	3663672					22359	268.518	244	298	6003783	6003783
						13835	260.603	238	293	3605437	3605437	263.82	826.604			22359	274.202	251	339	6130877	6130877	268.056	-2.9191
					_037	20789	315.279	243	1154	6554326	6554326				_027	28612	271.842	249	403	7777946	7777946
						20789	256.858	239	279	5339830	5339830					28612	263.663	242	309	7543937	7543937
						20789	258.994	239	283	5384224	5384224					28612	269.552	249	439	7712424	7712424
						20789	263.146	244	290	5470545	5470545	259.666	1156.13			28612	272.341	250	298	7792227	7792227	268.519	95.0899
					_038	10777	361.693	269	898	3897968	3897968				_028	22136	269.467	247	368	5964919	5964919
						10777	274.572	250	380	2959060	2959060					22136	261.204	242	286	5782018	5782018
						10777	269.277	247	321	2901993	2901993					22136	262.314	241	288	5806587	5806587
						10777	271.215	250	332	2922882	2922882	271.688	969.986			22136	262.519	244	287	5811126	5811126	262.012	165.014
					_039	13266	306.037	254	756	4059887	4059887				_029	18632	267.364	244	325	4981518	4981518
						13266	261.32	242	288	3466666	3466666					18632	259.285	241	281	4831003	4831003
						13266	262.716	243	291	3485192	3485192					18632	264.636	247	285	4930689	4930689
						13266	264.732	246	292	3511940	3511940	262.923	571.955			18632	267.509	245	288	4984220	4984220	263.81	66.2101
					_040	27822	276.737	248	595	7699386	7699386				_030	22036	272.334	249	463	6001143	6001143
						27822	266.704	247	302	7420232	7420232					22036	264.894	244	286	5837202	5837202
						27822	265.51	244	296	7387024	7387024					22036	266.658	245	292	5876077	5876077
						27822	261.516	239	299	7275904	7275904	264.577	338.334			22036	265.677	246	290	5854463	5854463	265.743	145.23
[truncated: 16 more columns]

## Sheet: 03-04
	wt_03_04_2021	L93P_03_04_2021	A102P_03_04_2021		MAR-GFP_03_04_2021											mar(L93P)-GFP_03_04_2021									mar(A102P)-GFP_03_04_2021
	232	26.3539	31.4077		image	Area	Mean	Min	Max	IntDen	RawIntDen	ave of background mean	0.001 x CTCF (=ID-area x backg ave)		image	Area	Mean	Min	Max	IntDen	RawIntDen	ave of background mean	0.001 x CTCF (=ID-area x backg ave)		image	Area	Mean	Min	Max	IntDen	RawIntDen	ave of background mean	0.001 x CTCF (=ID-area x backg ave)
	166	12.9861	34.6923		_001	21317	228.856	207	422	4878516	4878516				_001	14188	217.473	200	331	3085509	3085509				_001	23782	216.264	201	243	5143198	5143198
	218	9.47527	28.5809			21317	218.75	200	259	4663084	4663084					14188	216.829	203	237	3076367	3076367					23782	215.696	202	230	5129685	5129685
	113	20.7806	40.5438			21317	218.076	203	266	4648727	4648727					14188	215.461	201	236	3056966	3056966					23782	215.067	199	233	5114720	5114720
	149	18.7011	20.9536			21317	217.042	202	256	4626674	4626674	217.956	232.348			14188	214.557	201	231	3044136	3044136	215.616	26.3539			23782	214.068	199	228	5090959	5090959	214.944	31.4077
	158	29.9195	14.7746		_002	15866	228.431	206	511	3624282	3624282				_002a	20873	216.969	202	237	4528797	4528797				_002	19692	217.302	201	287	4279106	4279106
	183	39.6621	32.7832			15866	219.055	204	283	3475522	3475522					20873	216.323	202	233	4515320	4515320					19692	214.595	200	240	4225800	4225800
	228	30.8218	31.6942			15866	218.34	204	256	3464184	3464184					20873	216.797	203	233	4525200	4525200					19692	215.544	201	241	4244498	4244498
	117	15.083	17.3548			15866	216.476	202	273	3434616	3434616	217.957	166.176			20873	215.921	201	237	4506917	4506917	216.347	12.9861			19692	216.481	201	261	4262947	4262947	215.54	34.6923
	111	42.3715	21.7178		_003	12370	235.24	208	386	2909920	2909920				_002b	20304	215.165	200	248	4368717	4368717				_003	13933	217.035	200	254	3023953	3023953
	84	23.3239	30.1982			12370	218.524	205	275	2703136	2703136					20304	214.767	200	232	4360625	4360625					13933	215.999	202	238	3009510	3009510
	124	14.6246	18.2914			12370	217.941	203	284	2695936	2695936					20304	215.297	199	230	4371393	4371393					13933	214.667	201	231	2990958	2990958
	154	32.0483	20.3471			12370	216.45	203	256	2677488	2677488	217.638	217.734			20304	214.032	199	231	4345715	4345715	214.699	9.47527			13933	214.286	198	236	2985651	2985651	214.984	28.5809
	166	44.0765	56.9344		_004	15316	224.985	205	356	3445866	3445866				_003	13777	217.551	203	250	2997205	2997205				_004	20124	216.285	200	253	4352520	4352520
	89	26.5349	40.8855			15316	218.178	205	251	3341615	3341615					13777	217.349	202	233	2994422	2994422					20124	215.122	201	233	4329121	4329121
	116	30.7583	13.4365			15316	217.875	203	268	3336977	3336977					13777	215.854	199	230	2973818	2973818					20124	213.965	199	234	4305826	4305826
	141	22.0886	14.6524			15316	216.672	203	241	3318547	3318547	217.575	113.487			13777	214.926	201	235	2961033	2961033	216.043	20.7806			20124	213.724	200	233	4300975	4300975	214.27	40.5438
	199	37.6893	17.9063		_005	13480	228.524	208	397	3080510	3080510				_004	15800	217.806	203	236	3441334	3441334				_005	13252	215.785	200	281	2859585	2859585
		28.6329	31.4555			13480	217.542	202	237	2932471	2932471					15800	216.504	203	235	3420771	3420771					13252	215.178	201	231	2851542	2851542
		20.9004	38.0468			13480	217.821	203	239	2936223	2936223					15800	216.605	202	235	3422362	3422362					13252	213.828	199	230	2833650	2833650
		45.5431	38.9352			13480	217.004	202	237	2925212	2925212	217.456	149.208			15800	216.758	203	232	3424780	3424780	216.622	18.7011			13252	213.606	200	227	2830704	2830704	214.204	20.9536
		20.8636	17.534		_006	17837	225.477	204	406	4021829	4021829				_005	14058	218.333	202	251	3069320	3069320				_006	17365	215.53	202	244	3742687	3742687
						17837	216.725	203	236	3865720	3865720					14058	216.805	203	240	3047840	3047840					17365	214.941	200	232	3732446	3732446
						17837	216.58	202	252	3863137	3863137					14058	216.684	204	258	3046142	3046142					17365	215.314	200	238	3738926	3738926
						17837	216.537	201	242	3862371	3862371	216.614	158.085			14058	215.124	201	234	3024216	3024216	216.204	29.9195			17365	213.784	200	228	3712355	3712355	214.68	14.7746
average	152.667	26.9654	27.8694		_007	14210	229.617	205	441	3262858	3262858				_006	21734	217.002	203	298	4716319	4716319				_007	19570	217.18	202	287	4250203	4250203
						14210	217.085	203	239	3084779	3084779					21734	216.207	201	234	4699034	4699034					19570	215.41	200	234	4215581	4215581
						14210	216.936	202	249	3082664	3082664					21734	214.889	201	231	4670407	4670407					19570	215.952	199	264	4226183	4226183
						14210	216.199	203	244	3072187	3072187	216.74	182.983			21734	214.435	198	237	4660531	4660531	215.177	39.6621			19570	215.151	201	245	4210509	4210509	215.504	32.7832
		0.176245	0.182153		_008	20306	227.315	203	691	4615858	4615858				_007	21697	216.847	200	240	4704927	4704927				_008	18495	216.588	203	245	4005795	4005795
						20306	216.608	202	238	4398440	4398440					21697	215.302	200	233	4671399	4671399					18495	215.239	199	234	3980851	3980851
						20306	215.981	201	234	4385715	4385715					21697	215.512	201	231	4675966	4675966					18495	214.861	199	247	3973848	3973848
						20306	215.734	200	240	4380704	4380704	216.108	227.576			21697	215.465	200	236	4674945	4674945	215.426	30.8218			18495	214.523	199	237	3967605	3967605	214.874	31.6942
					_010	32408	220.328	203	349	7140384	7140384				_009	18205	215.121	200	268	3916281	3916281				_009a	11702	215.157	198	242	2517764	2517764
						32408	216.253	201	284	7008322	7008322					18205	215.684	196	230	3926522	3926522					11702	214.37	200	233	2508563	2508563
						32408	217.07	202	264	7034808	7034808					18205	213.653	199	228	3889544	3889544					11702	213.249	199	234	2495444	2495444
						32408	216.821	200	259	7026730	7026730	216.715	117.095			18205	213.541	201	228	3887514	3887514	214.293	15.083			11702	213.402	201	237	2497234	2497234	213.674	17.3548
					_011	14369	223.127	202	340	3206112	3206112				_010	27103	216.937	204	241	5879644	5879644				_009b	15668	216.424	201	279	3390928	3390928
						14369	215.482	201	265	3096267	3096267					27103	216.257	200	242	5861208	5861208					15668	215.815	202	235	3381392	3381392
						14369	215.968	200	242	3103240	3103240					27103	215.349	198	241	5836599	5836599					15668	214.978	201	240	3368282	3368282
						14369	214.835	202	237	3086969	3086969	215.428	110.622			27103	214.515	199	235	5814008	5814008	215.374	42.3715			15668	214.32	198	233	3357967	3357967	215.038	21.7178
					_012	16413	222.271	203	373	3648142	3648142				_011a	18065	217.754	205	267	3933728	3933728				_010	23463	215.405	201	242	5054041	5054041
						16413	216.889	201	256	3559793	3559793					18065	215.971	202	231	3901524	3901524					23463	214.801	200	234	5039881	5039881
						16413	216.849	202	248	3559138	3559138					18065	216.28	200	231	3907097	3907097					23463	213.915	200	231	5019091	5019091
						16413	217.807	202	246	3574867	3574867	217.182	83.5393			18065	217.138	200	233	3922590	3922590	216.463	23.3239			23463	213.637	199	232	5012557	5012557	214.118	30.1982
					_013	27361	223.838	203	409	6124428	6124428				_011b	24958	216.036	202	250	5391834	5391834				_011	18138	215.955	202	252	3916994	3916994
						27361	219.497	205	299	6005662	6005662					24958	216.943	202	248	5414469	5414469					18138	214.909	198	230	3898027	3898027
						27361	220.092	204	285	6021934	6021934					24958	214.763	200	231	5360060	5360060					18138	215.152	201	234	3902433	3902433
						27361	218.355	202	303	5974418	5974418	219.315	123.759			24958	214.645	200	236	5357109	5357109	215.45	14.6246			18138	214.779	200	238	3895658	3895658	214.947	18.2914
					_014	19691	225.267	202	360	4435739	4435739				_012	22696	216.686	202	248	4917907	4917907				_012	18906	216.375	201	239	4090790	4090790
						19691	217.695	202	252	4286629	4286629					22696	216.579	202	236	4915473	4915473					18906	215.473	201	232	4073730	4073730
						19691	217.202	203	240	4276929	4276929					22696	214.646	199	232	4871606	4871606					18906	215.373	200	232	4071842	4071842
						19691	217.467	201	269	4282150	4282150	217.455	153.839			22696	214.597	200	238	4870492	4870492	215.274	32.0483			18906	215.051	198	236	4065762	4065762	215.299	20.3471
					_015	21702	223.736	205	367	4855523	4855523				_013a	20796	218.372	204	254	4541260	4541260				_013	21433	217.976	202	386	4671888	4671888
						21702	215.921	200	282	4685926	4685926					20796	217.749	202	267	4528301	4528301					21433	215.936	199	239	4628161	4628161
						21702	216.58	203	236	4700215	4700215					20796	215.866	201	237	4489144	4489144					21433	215.073	200	252	4609666	4609666
						21702	215.786	199	247	4682987	4682987	216.096	165.815			20796	215.142	201	236	4474085	4474085	216.252	44.0765			21433	214.951	199	239	4607037	4607037	215.32	56.9344
					_016	15750	222.381	205	362	3502499	3502499				_013b	17237	217.957	203	248	3756932	3756932				_014	20041	217.573	203	307	4360389	4360389
						15750	216.717	203	267	3413291	3413291					17237	217.612	204	285	3750980	3750980					20041	216.492	202	267	4338725	4338725
						15750	216.651	202	240	3412256	3412256					17237	216.562	201	235	3732887	3732887					20041	215.096	200	235	4310734	4310734
						15750	216.776	201	256	3414229	3414229	216.715	89.243			17237	215.08	201	233	3707342	3707342	216.418	26.5349			20041	215.012	200	248	4309056	4309056	215.533	40.8855
					_018	29043	220.382	203	413	6400550	6400550				_014	19456	218.43	204	250	4249766	4249766				_015	24272	215.14	199	240	5221876	5221876
						29043	216.006	201	266	6273448	6273448					19456	217.365	202	239	4229049	4229049					24272	215.295	201	252	5225648	5225648
						29043	216.764	200	251	6295465	6295465					19456	216.662	202	235	4215378	4215378					24272	214.919	200	233	5216514	5216514
						29043	216.381	202	244	6284356	6284356	216.384	116.119			19456	216.519	202	234	4212586	4212586	216.849	30.7583			24272	213.545	199	242	5183166	5183166	214.586	13.4365
					_019	17890	225.373	203	368	4031930	4031930				_015	16647	216.905	201	242	3610810	3610810				_016	17903	215.905	202	238	3865343	3865343
						17890	218.149	203	312	3902678	3902678					16647	216.629	201	232	3606219	3606219					17903	215.527	202	241	3858579	3858579
						17890	217.915	200	259	3898503	3898503					16647	215.401	201	235	3585773	3585773					17903	215.675	201	253	3861237	3861237
						17890	216.428	200	262	3871896	3871896	217.497	140.903			16647	214.703	202	229	3574166	3574166	215.578	22.0886			17903	214.057	201	231	3832254	3832254	215.086	14.6524
					_020	12283	235.905	208	373	2897627	2897627				_016	23204	217.103	202	236	5037664	5037664				_017	19272	215.628	200	249	4155579	4155579
						12283	220.227	206	265	2705053	2705053					23204	216.629	201	267	5026660	5026660					19272	215.294	199	289	4149143	4149143
						12283	218.841	203	258	2688025	2688025					23204	215.097	199	257	4991111	4991111					19272	215.014	200	237	4143751	4143751
						12283	220.01	202	265	2702385	2702385	219.693	199.142			23204	214.711	200	231	4982144	4982144	215.479	37.6893			19272	213.788	199	234	4120117	4120117	214.699	17.9063
															_017	20374	218.6	204	268	4453757	4453757				_018	21440	215.939	202	252	4629728	4629728
																20374	217.118	202	236	4423559	4423559					21440	215.726	201	253	4625171	4625171
																20374	216.961	203	234	4420370	4420370					21440	213.887	199	244	4585738	4585738
																20374	217.505	202	238	4431439	4431439	217.195	28.6329			21440	213.802	199	233	4583919	4583919	214.472	31.4555
															_018	19448	216.438	202	235	4209280	4209280				_019	26292	216.613	200	262	5695200	5695200
																19448	216.371	201	234	4207988	4207988					26292	215.622	201	233	5669130	5669130
																19448	215.291	201	229	4186982	4186982					26292	215.077	201	236	5654799	5654799
																19448	214.427	199	235	4170180	4170180	215.363	20.9004			26292	214.8	201	234	5647516	5647516	215.166	38.0468
															_019	20899	218.616	204	244	4568853	4568853				_020	15291	217.374	202	269	3323860	3323860
																20899	217.464	203	234	4544777	4544777					15291	215.351	200	246	3292925	3292925
																20899	215.883	201	233	4511730	4511730					15291	214.38	199	233	3278092	3278092
																20899	215.963	201	232	4513411	4513411	216.437	45.5431			15291	214.751	200	235	3283765	3283765	214.827	38.9352
															_020	25766	217.27	202	241	5598172	5598172				_021	19213	216.578	201	258	4161112	4161112
																25766	216.724	202	233	5584119	5584119					19213	215.262	200	234	4135836	4135836
																25766	216.801	202	250	5586101	5586101					19213	215.733	203	298	4144880	4144880
																25766	215.855	200	247	5561732	5561732	216.46	20.8636			19213	216.001	201	265	4150032	4150032	215.665	17.534

## Sheet: 03-05
	wt_03_05_2019	L96S_03_05_2019	L98P_03_05_2019		MAR-GFP_03_05_2019										mar(L96S)-GFP_03_05_2019										mar(L98P)-GFP_03_05_2019
	63	37.5727	44.1373		image	Area	Mean	Min	Max	IntDen	RawIntDen	ave of background mean	0.001 x CTCF (=ID-area x backg ave)		image	Area	Mean	Min	Max	IntDen	RawIntDen	ave of background mean	0.001 x CTCF (=ID-area x backg ave)		image	Area	Mean	Min	Max	IntDen	RawIntDen	ave of background mean	0.001 x CTCF (=ID-area x backg ave)
	103	30.8844	32.0617		_001	14447	220.432	204	310	3184579	3184579				_001	14364	217.752	203	250	3127791	3127791				_001	23865	217.57	203	312	5192319	5192319
	110	34.9576	33.83			14447	216.987	203	231	3134804	3134804					14364	215.812	201	241	3099918	3099918					23865	216.267	202	233	5161211	5161211
	174	49.6524	21.3483			14447	215.792	200	231	3117548	3117548					14364	214.702	199	233	3083973	3083973					23865	215.567	200	241	5144507	5144507
	107	38.1922	39.9583			14447	215.331	202	230	3110880	3110880	216.037	63.4973			14364	214.895	200	264	3086753	3086753	215.136	37.5727			23865	215.329	200	232	5138825	5138825	215.721	44.1373
	121	50.0699	11.2511		_002	18361	221.673	204	292	4070142	4070142				_002	15471	217.97	202	262	3372213	3372213				_002	23925	217.55	202	255	5204878	5204878
	112	53.1256	21.8603			18361	216.359	200	231	3972564	3972564					15471	215.923	199	244	3340539	3340539					23925	217.751	202	241	5209689	5209689
	107	17.9235	34.6598			18361	215.433	200	230	3955558	3955558					15471	215.993	201	241	3341626	3341626					23925	216.016	199	234	5168194	5168194
	104	28.6963	13.6713			18361	216.32	202	233	3971853	3971853	216.037	103.481			15471	216.005	201	232	3341813	3341813	215.974	30.8844			23925	214.862	199	236	5140566	5140566	216.21	32.0617
	105	47.7223	29.25		_003	14870	223.506	206	302	3323527	3323527				_004	25524	215.969	201	262	5512391	5512391				_003	20553	217.892	202	249	4478334	4478334
	100	16.2567	23.6921			14870	216.91	202	232	3225459	3225459					25524	215.186	201	248	5492403	5492403					20553	217.024	202	267	4460504	4460504
	67	36.6144	27.9155			14870	215.642	202	231	3206603	3206603					25524	214.759	200	240	5481510	5481510					20553	216.255	201	264	4444687	4444687
	86	39.2691	19.3466			14870	215.705	202	230	3207539	3207539	216.086	110.333			25524	213.853	199	252	5458374	5458374	214.599	34.9576			20553	215.459	201	254	4428319	4428319	216.246	33.83
	90	45.5159	14.4216		_004	19161	225.641	206	357	4323499	4323499				_005	16529	219.112	201	257	3621696	3621696				_004	15763	218.122	204	237	3438257	3438257
	33	21.5394	29.6885			19161	216.373	203	248	4145921	4145921					16529	216.934	201	235	3585698	3585698					15763	217.176	201	243	3423341	3423341
	93	24.8848	33.3188			19161	217.101	202	241	4159879	4159879					16529	215.754	202	240	3566202	3566202					15763	217.109	203	233	3422288	3422288
	112	41.7638	23.9126			19161	216.239	202	231	4143360	4143360	216.571	173.782			16529	215.635	202	233	3564226	3564226	216.108	49.6524			15763	216.018	201	236	3405095	3405095	216.768	21.3483
	111	28.1045	37.0961		_005	19871	220.191	202	295	4375423	4375423				_006	17272	218.552	201	247	3774834	3774834				_005	18970	219.696	205	297	4167628	4167628
	155	47.2497	31.828			19871	215.822	200	244	4288605	4288605					17272	216.67	201	234	3742324	3742324					18970	218.144	203	238	4138187	4138187
	175	38.4573	25.3727			19871	214.316	200	234	4258675	4258675					17272	216.737	202	266	3743488	3743488					18970	217.719	198	234	4130132	4130132
	168	17.9155	48.7762			19871	214.226	201	229	4256889	4256889	214.788	107.371			17272	215.616	202	250	3724112	3724112	216.341	38.1922			18970	216.905	204	232	4114683	4114683	217.589	39.9583
	110	28.2433	14.4853		_006a	20745	221.45	204	304	4593974	4593974				_007	22536	218.239	203	264	4918244	4918244				_006	22285	216.299	200	235	4820213	4820213
			32.9313			20745	216.273	203	236	4486585	4486585					22536	216.507	199	254	4879191	4879191					22285	215.818	202	235	4809515	4809515
			26.0666			20745	215.296	200	230	4466316	4466316					22536	216.055	202	236	4869017	4869017					22285	215.567	200	235	4803913	4803913
						20745	215.307	200	234	4466539	4466539	215.625	120.826			22536	215.491	199	246	4856315	4856315	216.018	50.0699			22285	215.996	202	231	4813461	4813461	215.794	11.2511
average	109.364	35.2096	27.9533		_006b	29845	220.141	203	282	6570102	6570102				_008	18968	219.153	201	296	4156903	4156903				_007	12426	217.618	202	236	2704116	2704116
						29845	218.119	203	262	6509768	6509768					18968	216.929	201	285	4114705	4114705					12426	216.515	202	234	2690418	2690418
		0.32195	0.2556			29845	215.691	200	234	6437290	6437290					18968	216.836	200	248	4112940	4112940					12426	215.791	200	232	2681413	2681413
						29845	215.348	201	256	6427056	6427056	216.386	112.062			18968	215.293	200	236	4083687	4083687	216.353	53.1256			12426	215.269	199	231	2674929	2674929	215.858	21.8603
					_007	14274	221.8	203	332	3165970	3165970				_009	17919	216.92	202	259	3886982	3886982				_008	14266	218.288	202	241	3114090	3114090
						14274	215.229	201	230	3072181	3072181					17919	215.941	201	245	3869444	3869444					14266	216.824	201	247	3093212	3093212
						14274	214.023	200	228	3054959	3054959					17919	216.507	202	236	3879595	3879595					14266	215.569	202	229	3075313	3075313
						14274	213.725	200	230	3050709	3050709	214.326	106.685			17919	215.31	198	237	3858132	3858132	215.919	17.9235			14266	215.181	201	233	3069774	3069774	215.858	34.6598
					_008	23245	221.279	204	283	5143634	5143634				_010	13189	217.698	202	259	2871216	2871216				_009	19126	215.937	201	283	4130020	4130020
						23245	217.629	202	250	5058777	5058777					13189	215.838	201	238	2846683	2846683					19126	215.989	202	236	4131009	4131009
						23245	216.412	202	240	5030488	5030488					13189	215.438	202	230	2841410	2841410					19126	215.359	198	236	4118947	4118947
						23245	216.417	202	247	5030619	5030619	216.819	103.669			13189	215.29	202	235	2839465	2839465	215.522	28.6963			19126	214.32	199	237	4099075	4099075	215.223	13.6713
					_010	18775	221.62	204	313	4160913	4160913				_011	20486	217.066	202	270	4446804	4446804				_010	23384	216.449	198	235	5061440	5061440
						18775	216.252	199	234	4060129	4060129					20486	214.993	200	238	4404345	4404345					23384	215.941	200	236	5049559	5049559
						18775	216.416	201	233	4063213	4063213					20486	214.397	199	235	4392143	4392143					23384	214.974	199	238	5026942	5026942
						18775	215.455	202	231	4045176	4045176	216.041	104.743			20486	214.818	200	242	4400763	4400763	214.736	47.7223			23384	214.679	200	232	5020061	5020061	215.198	29.25
					_011	19310	221.493	204	320	4277032	4277032				_012a	19213	216.639	200	256	4162294	4162294				_011	16918	217.581	203	245	3681031	3681031
						19310	216.132	200	234	4173518	4173518					19213	215.301	202	230	4136587	4136587					16918	216.67	201	234	3665624	3665624
						19310	216.533	202	232	4181257	4181257					19213	215.782	201	241	4145818	4145818					16918	216.417	201	231	3661340	3661340
						19310	216.229	202	232	4175386	4175386	216.298	100.318			19213	216.297	200	236	4155707	4155707	215.793	16.2567			16918	215.454	201	232	3645051	3645051	216.18	23.6921
					_012a	14958	219.849	204	299	3288505	3288505				_012b	19213	216.123	201	248	4152372	4152372				_012	18227	217.529	203	241	3964905	3964905
						14958	215.773	202	232	3227530	3227530					19213	214.074	200	232	4112999	4112999					18227	216.902	202	234	3953478	3953478
						14958	215.042	201	231	3216594	3216594					19213	214.111	199	251	4113720	4113720					18227	215.511	198	229	3928120	3928120
						14958	215.388	201	266	3221778	3221778	215.401	66.5368			19213	214.467	200	228	4120564	4120564	214.217	36.6144			18227	215.58	201	233	3929380	3929380	215.998	27.9155
					_012b	14958	222.148	204	332	3322889	3322889				_013	17909	217.523	200	270	3895620	3895620				_013	21818	217.426	200	245	4743809	4743809
						14958	216.553	202	244	3239199	3239199					17909	216.056	201	280	3869345	3869345					21818	216.898	201	233	4732278	4732278
						14958	216.199	202	236	3233898	3233898					17909	214.983	202	244	3850138	3850138					21818	217.273	202	247	4740460	4740460
						14958	216.417	202	242	3237170	3237170	216.39	86.1324			17909	214.952	200	232	3849570	3849570	215.33	39.2691			21818	215.448	200	232	4700651	4700651	216.54	19.3466
					_012c	20158	219.784	203	273	4430410	4430410				_014	22816	217.692	199	303	4966851	4966851				_014	16023	217.599	204	244	3486595	3486595
						20158	215.402	200	233	4342076	4342076					22816	216.164	201	233	4932000	4932000					16023	217.207	201	234	3480310	3480310
						20158	214.963	201	229	4333216	4333216					22816	215.122	200	240	4908229	4908229					16023	217.276	202	245	3481421	3481421
						20158	215.588	200	233	4345821	4345821	215.318	90.0365			22816	215.804	203	233	4923783	4923783	215.697	45.5159			16023	215.615	201	231	3454802	3454802	216.699	14.4216
					_013	13583	218.356	197	265	2965930	2965930				_015a	15824	217.629	202	239	3443759	3443759				_015	23546	217.236	202	239	5115028	5115028
						13583	216.24	202	233	2937192	2937192					15824	216.212	198	233	3421344	3421344					23546	216.254	201	235	5091918	5091918
						13583	216.538	201	233	2941240	2941240					15824	215.78	203	238	3414498	3414498					23546	215.86	200	231	5082628	5082628
						13583	215.011	199	229	2920493	2920493	215.93	32.9573			15824	216.811	204	237	3430812	3430812	216.268	21.5394			23546	215.81	201	231	5081453	5081453	215.975	29.6885
					_014	16274	221.543	203	302	3605395	3605395				_015b	15824	215.748	199	241	3413990	3413990				_016	27224	217.622	202	252	5924547	5924547
						16274	215.282	201	233	3503501	3503501					15824	214.896	202	233	3400520	3400520					27224	216.482	202	232	5893495	5893495
						16274	216.021	200	235	3515522	3515522					15824	214.092	200	230	3387794	3387794					27224	216.617	201	238	5897180	5897180
						16274	216.111	200	242	3516992	3516992	215.805	93.3899			15824	213.537	197	228	3379016	3379016	214.175	24.8848			27224	216.096	201	235	5882984	5882984	216.398	33.3188
					_015	15393	224.115	206	357	3449801	3449801				_016	17939	217.932	202	260	3909478	3909478				_017	16756	217.444	203	253	3643499	3643499
						15393	217.147	204	234	3342540	3342540					17939	216.209	200	249	3878581	3878581					16756	216.287	201	233	3624097	3624097
						15393	216.58	201	232	3333821	3333821					17939	215.613	201	241	3867875	3867875					16756	216.102	200	236	3621006	3621006
						15393	216.705	204	238	3335741	3335741	216.811	112.434			17939	214.989	200	240	3856687	3856687	215.604	41.7638			16756	215.663	200	242	3613643	3613643	216.017	23.9126
					_016	16885	223.199	204	366	3768721	3768721				_017	22096	216.94	202	252	4793512	4793512				_018	22572	218.051	202	239	4921850	4921850
						16885	216.297	200	234	3652172	3652172					22096	216.305	200	242	4779473	4779473					22572	216.934	201	262	4896643	4896643
						16885	217.181	201	240	3667095	3667095					22096	216.135	201	247	4775724	4775724					22572	215.898	202	238	4873259	4873259
						16885	216.365	201	232	3653327	3653327	216.614	111.188			22096	214.565	199	237	4741029	4741029	215.668	28.1045			22572	216.391	201	240	4884369	4884369	216.408	37.0961
					_017	16425	225.717	205	333	3707394	3707394				_018	14437	219.119	201	282	3163428	3163428				_019	18121	217.616	204	253	3943421	3943421
						16425	217.107	202	232	3565986	3565986					14437	216.812	201	267	3130115	3130115					18121	216.855	202	242	3929624	3929624
						16425	215.892	200	231	3546023	3546023					14437	215.413	201	233	3109915	3109915					18121	215.401	200	245	3903277	3903277
						16425	215.852	201	234	3545361	3545361	216.284	154.935			14437	215.315	201	233	3108508	3108508	215.847	47.2497			18121	215.323	201	234	3901869	3901869	215.86	31.828
					_018	15108	228.609	206	351	3453832	3453832				_019	21075	216.594	202	299	4564728	4564728				_020a	28887	217.254	199	243	6275807	6275807
						15108	217.654	202	235	3288317	3288317					21075	215.767	200	239	4547295	4547295					28887	217.152	202	250	6272857	6272857
						15108	216.866	203	233	3276412	3276412					21075	214.538	199	277	4521393	4521393					28887	216.152	200	248	6243971	6243971
						15108	216.616	202	232	3272629	3272629	217.045	174.711			21075	214.004	200	234	4510125	4510125	214.77	38.4573			28887	215.822	202	255	6234451	6234451	216.375	25.3727
					_020	18453	228.065	205	312	4208481	4208481				_020	18287	216.598	203	248	3960928	3960928				_020b	24463	217.747	202	248	5326750	5326750
						18453	219.898	206	236	4057781	4057781					18287	214.833	200	232	3928650	3928650					24463	217.072	202	243	5310237	5310237
						18453	217.927	202	234	4021404	4021404					18287	215.318	199	235	3937512	3937512					24463	215.037	200	238	5260455	5260455
						18453	218.987	202	235	4040966	4040966	218.937	168.43			18287	216.704	203	237	3962861	3962861	215.618	17.9155			24463	215.151	200	246	5263245	5263245	215.753	48.7762
					_021	21113	221.736	203	303	4681515	4681515				_021	16033	217.824	203	241	3492376	3492376				_021a	20541	216.795	198	266	4453190	4453190
						21113	217.601	204	239	4594214	4594214					16033	216.587	202	244	3472539	3472539					20541	214.781	201	230	4411817	4411817
						21113	215.698	199	230	4554037	4554037					16033	215.753	202	235	3459173	3459173					20541	215.909	200	236	4434986	4434986
						21113	216.294	201	232	4566612	4566612	216.531	109.896			16033	215.848	201	253	3460689	3460689	216.063	28.2433			20541	217.58	202	239	4469316	4469316	216.09	14.4853
																									_021b	20541	218.197	203	244	4481975	4481975
																										20541	216.82	202	262	4453706	4453706
																										20541	216.377	202	249	4444606	4444606
																										20541	216.583	201	244	4448834	4448834	216.593	32.9313
																									_022	17669	217.849	202	240	3849167	3849167
																										17669	215.697	201	236	3811154	3811154
																										17669	216.623	202	232	3827519	3827519
																										17669	216.8	203	242	3830638	3830638	216.373	26.0666

## Sheet: 03-07
	wt_03_07_2021	L93P_03_07_2021	A102P_03_07_2021(12/21)	L116S_03_07_2021	Y123C_03_07_2021		MAR-GFP_03_07_2021										mar(L93P)-GFP_03_07_2021										mar(A102P)-GFP_03_07_2021(12/21)										mar(L116S)-GFP_03_07_2021										mar(Y123C)-GFP_03_07_2021
	174	19.2897	30.3538	37.8243	44.4834		image	Area	Mean	Min	Max	IntDen	RawIntDen	ave of background mean	0.001 x CTCF (=ID-area x backg ave)		image	Area	Mean	Min	Max	IntDen	RawIntDen	ave of background mean	0.001 x CTCF (=ID-area x backg ave)		image	Area	Mean	Min	Max	IntDen	RawIntDen	ave of background mean	0.001 x CTCF (=ID-area x backg ave)		image	Area	Mean	Min	Max	IntDen	RawIntDen	ave of background mean	0.001 x CTCF (=ID-area x backg ave)		image	Area	Mean
	174	7.34534	22.1893	20.2937	45.4054		_001a	27314	222.671	205	311	6082046	6082046				_001	12387	218.295	201	248	2704015	2704015				_001	21898	216.855	202	241	4748694	4748694				_001	16023	219.288	202	354	3513651	3513651				_001	30370	216.22
	115	5.59154	58.3057	19.4246	33.3129			27314	216.344	199	237	5909214	5909214					12387	216.91	200	236	2686864	2686864					21898	216.774	201	245	4746918	4746918					16023	217.999	202	234	3492997	3492997					30370	215.413
	147	26.8697	34.838	4.65808	23.4422			27314	216.44	202	246	5911843	5911843					12387	216.941	202	261	2687248	2687248					21898	214.868	201	231	4705179	4705179					16023	216.355	202	234	3466661	3466661					30370	215.085
	214	47.9587	30.7507	14.4142	34.7501			27314	216.13	202	241	5903381	5903381	216.305	173.9			12387	216.361	200	253	2680062	2680062	216.737	19.2897			21898	214.765	200	250	4702934	4702934	215.469	30.3538			16023	216.428	202	248	3467823	3467823	216.927	37.8243			30370	213.769
	146	22.8941	27.4052	12.4873	26.7041		_001b	37565	219.534	202	359	8246779	8246779				_002	22181	206.928	193	226	4589866	4589866				_002	20498	217.464	203	270	4457567	4457567				_002	17795	217.963	203	243	3878659	3878659				_002	19243	218.132
	144	8.41644	6.41535	23.4216	38.8933			37565	214.758	201	244	8067388	8067388					22181	206.932	195	221	4589954	4589954					20498	217.282	202	239	4453840	4453840					17795	218.196	202	235	3882791	3882791					19243	216.537
	155	48.6146	12.3334	17.6745	19.01			37565	214.475	200	244	8056740	8056740					22181	206.697	194	233	4584740	4584740					20498	216.819	202	232	4444357	4444357					17795	216.347	202	234	3849890	3849890					19243	215.365
	61	25.1074	4.86646	25.7346	13.8565			37565	215.449	201	238	8093357	8093357	214.894	174.286			22181	206.161	193	220	4572861	4572861	206.597	7.34534			20498	215.042	198	233	4407932	4407932	216.381	22.1893			17795	215.926	201	232	3842395	3842395	216.823	20.2937			19243	215.414
	137	25.6017	2.68167	14.7456	32.8069		_002	17669	222.846	204	330	3937462	3937462				_003	18691	215.711	200	248	4031851	4031851				_003	24717	219.198	202	268	5417907	5417907				_003a	14371	216.712	202	242	3114368	3114368				_003	25976	217.276
	105	34.2087	43.113	37.2468	23.5957			17669	217.822	204	242	3848691	3848691					18691	215.542	201	243	4028688	4028688					24717	217.98	202	236	5387808	5387808					14371	216.498	202	233	3111289	3111289					25976	217.141
	134	7.4891	25.9811	12.4369	12.5529			17669	216.176	202	240	3819608	3819608					18691	216.016	200	239	4037562	4037562					24717	216.792	200	250	5358436	5358436					14371	214.643	202	231	3084641	3084641					25976	215.969
	63	10.2784	0.931605	21.0589	16.8999			17669	215.045	198	231	3799626	3799626	216.348	114.815			18691	214.677	200	232	4012519	4012519	215.412	5.59154			24717	215.744	198	232	5332534	5332534	216.839	58.3057			14371	214.94	200	230	3088897	3088897	215.36	19.4246			25976	214.872
	97	19.1994	21.0284	12.2201	66.3645		_003a	15763	225.835	206	481	3559844	3559844				_004	18430	217.042	203	239	4000089	4000089				_004	19519	218.02	203	251	4255542	4255542				_003b	14371	218.458	204	239	3139457	3139457				_005	15172	217.509
	114	26.681	25.8645	24.3868	35.313			15763	216.995	203	249	3420499	3420499					18430	215.11	200	233	3964480	3964480					19519	216.792	202	250	4231568	4231568					14371	218.192	203	237	3135632	3135632					15172	216.2
	102	23.3732	2.73411	8.9096	43.7664			15763	216.106	201	235	3406472	3406472					18430	215.77	202	235	3976635	3976635					19519	215.92	201	252	4214537	4214537					14371	218.468	204	235	3139606	3139606					15172	216.05
	234	24.7502	15.5671	8.63321	70.6728			15763	216.47	201	275	3412220	3412220	216.524	146.781			18430	215.873	200	234	3978539	3978539	215.584	26.8697			19519	215.995	200	250	4216013	4216013	216.236	34.838			14371	217.741	203	234	3129153	3129153	218.134	4.65808			15172	215.642
	145	26.9748	31.8066	34.6954	17.0497		_003b	20545	226.319	205	506	4649717	4649717				_005	20192	218.276	199	316	4407425	4407425				_005	19725	218.358	202	259	4307111	4307111				_004	13693	218.443	202	239	2991140	2991140				_004	13868	218.246
	51	1.77591	31.7613	-2.10072	41.1831			20545	216.429	202	232	4446543	4446543					20192	217.1	201	238	4383680	4383680					19725	218.458	203	259	4309084	4309084					13693	217.841	203	234	2982893	2982893					13868	216.122
	117	29.1279	16.6833	33.4004	39.9134			20545	215.677	201	241	4431088	4431088					20192	215.682	199	234	4355042	4355042					19725	216.729	200	247	4274988	4274988					13693	218.09	202	236	2986302	2986302					13868	215.306
	252	30.3767		32.7472	47.6184			20545	215.617	198	241	4429846	4429846	215.908	213.894			20192	214.92	200	238	4339670	4339670	215.901	47.9587			19725	215.21	201	244	4245013	4245013	216.799	30.7507			13693	216.24	201	232	2960975	2960975	217.39	14.4142			13868	215.793
	122			9.53514	15.4468		_004	16142	224.827	205	409	3629164	3629164				_006	12482	217.498	203	256	2714808	2714808				_006	29325	216.282	200	249	6342456	6342456				_005	14523	218.802	203	239	3177659	3177659				_006	22966	216.556
	84			32.7355				16142	216.396	202	247	3493063	3493063					12482	217.058	203	258	2709316	2709316					29325	217.002	201	235	6363589	6363589					14523	217.872	203	236	3164161	3164161					22966	216.63
	182			28.7133				16142	215.451	201	232	3477809	3477809					12482	215.085	201	233	2684692	2684692					29325	215.008	200	231	6305096	6305096					14523	217.973	202	234	3165627	3165627					22966	215.236
	92			27.4797				16142	215.58	202	232	3479895	3479895	215.809	145.575			12482	214.848	201	235	2681729	2681729	215.664	22.8941			29325	214.031	200	232	6276460	6276460	215.347	27.4052			14523	217.981	203	236	3165732	3165732	217.942	12.4873			22966	214.315
	141			15.8376			_005	10302	230.513	208	415	2374747	2374747				_007	15831	216.647	202	283	3429733	3429733				_007	23158	216.131	201	253	5005170	5005170				_006a	26374	217.972	204	243	5748795	5748795				_007a	15970	217.958
	195							10302	217.036	201	240	2235902	2235902					15831	215.722	200	234	3415091	3415091					23158	217.254	201	247	5031177	5031177					26374	218.758	205	234	5769519	5769519					15970	216.425
	70							10302	216.411	203	233	2229462	2229462					15831	217.013	202	233	3435538	3435538					23158	215.513	200	237	4990843	4990843					26374	216.605	200	235	5712736	5712736					15970	215.104
	172							10302	216.115	202	236	2226412	2226412	216.521	144.151			15831	215.61	200	231	3413317	3413317	216.115	8.41644			23158	214.796	201	238	4974236	4974236	215.854	6.41535			26374	215.889	202	233	5693859	5693859	217.084	23.4216			15970	215.038
	155						_006	16236	225.934	205	441	3668271	3668271				_008	24342	217.715	202	307	5299614	5299614				_008	20219	216.47	200	245	4376800	4376800				_006b	12226	216.66	202	241	2648889	2648889				_007b	17057	216.009
	126							16236	216.469	204	241	3514592	3514592					24342	216.699	202	232	5274890	5274890					20219	217.028	202	244	4388097	4388097					12226	216.089	202	236	2641902	2641902					17057	215.823
								16236	215.883	201	237	3505069	3505069					24342	215.557	201	248	5247090	5247090					20219	215.842	200	238	4364107	4364107					12226	214.458	202	228	2621966	2621966					17057	214.582
average	136.129	22.4726	22.2805	20.3313	33.7746			16236	216.75	202	241	3519159	3519159	216.367	155.331			24342	214.897	202	241	5231012	5231012	215.718	48.6146			20219	214.709	201	248	4341200	4341200	215.86	12.3334			12226	215.097	201	231	2629772	2629772	215.215	17.6745			17057	214.28
							_007	14797	219.627	198	326	3249815	3249815				_009	17525	217.299	203	241	3808159	3808159				_009	18235	216.703	201	257	3951583	3951583				_007	14130	219.77	204	260	3105354	3105354				_008	16334	216.815
		0.16524	0.163827	0.149495	0.248343			14797	215.64	201	239	3190832	3190832					17525	216.543	202	265	3794924	3794924					18235	216.944	201	247	3955979	3955979					14130	218.647	203	235	3089480	3089480					16334	216.77
								14797	214.807	199	233	3178492	3178492					17525	215.486	201	245	3776387	3776387					18235	217.085	203	236	3958551	3958551					14130	217.757	199	232	3076901	3076901					16334	216.2
								14797	216.009	203	253	3196281	3196281	215.485	61.2785			17525	215.569	201	230	3777853	3777853	215.866	25.1074			18235	215.28	199	233	3925626	3925626	216.436	4.86646			14130	217.443	202	233	3072473	3072473	217.949	25.7346			16334	214.93
							_008	14177	225.916	201	379	3202811	3202811				_010	19983	217.304	199	249	4342376	4342376				_010	14900	216.627	200	269	3227737	3227737				_008	16812	218.595	202	272	3675015	3675015				_009	22989	219.232
								14177	216.418	202	248	3068152	3068152					19983	216.816	200	235	4332630	4332630					14900	217.076	202	255	3234436	3234436					16812	218.199	203	244	3668354	3668354					22989	218.381
								14177	217.014	200	259	3076605	3076605					19983	216.096	201	252	4318238	4318238					14900	216.989	202	250	3233137	3233137					16812	218.407	201	235	3671862	3671862					22989	217.718
								14177	215.374	201	243	3053360	3053360	216.269	136.77			19983	215.155	199	235	4299443	4299443	216.022	25.6017			14900	215.275	201	241	3207598	3207598	216.447	2.68167			16812	216.547	201	235	3640595	3640595	217.718	14.7456			22989	217.316
							_009	14839	222.602	202	347	3303191	3303191				_011	17503	217	201	244	3798153	3798153				_011	23104	219.049	201	274	5060909	5060909				_009a	17607	218.883	202	346	3853881	3853881				_010	23255	216.667
								14839	216.61	202	236	3214273	3214273					17503	215.938	201	233	3779555	3779555					23104	217.591	202	244	5027232	5027232					17607	216.617	201	234	3813980	3813980					23255	216.702
								14839	215.163	199	232	3192801	3192801					17503	214.944	202	234	3762157	3762157					23104	217.112	200	234	5016165	5016165					17607	216.341	201	231	3809108	3809108					23255	216.39
								14839	214.871	201	241	3188475	3188475	215.548	104.674			17503	214.255	200	231	3750112	3750112	215.046	34.2087			23104	216.846	203	243	5009999	5009999	217.183	43.113			17607	217.346	203	240	3826812	3826812	216.768	37.2468			23255	213.864
							_010a	12685	225.558	202	414	2861197	2861197				_012	15318	215.728	201	237	3304515	3304515				_012	14980	217.49	200	381	3258006	3258006				_009b	21997	216.424	203	234	4760680	4760680				_011	14473	215.455
								12685	215.362	202	245	2731872	2731872					15318	215.714	200	235	3304311	3304311					14980	217.368	202	261	3256175	3256175					21997	217.623	202	234	4787057	4787057					14473	216.061
								12685	214.578	201	231	2721928	2721928					15318	215.589	200	230	3302394	3302394					14980	214.832	198	237	3218188	3218188					21997	215.58	201	231	4742103	4742103					14473	213.94
								12685	214.969	201	232	2726878	2726878	214.97	134.307			15318	214.413	201	231	3284374	3284374	215.239	7.4891			14980	215.068	200	232	3221718	3221718	215.756	25.9811			21997	214.373	199	232	4715556	4715556	215.859	12.4369			14473	213.763
							_010b	11832	219.628	203	383	2598643	2598643				_013	13648	216.375	201	244	2953092	2953092				_013	15158	218.311	203	239	3309155	3309155				_010	20069	218.384	204	247	4382755	4382755				_012	17510	216.495
								11832	214.346	200	232	2536143	2536143					13648	216.273	201	250	2951695	2951695					15158	217.71	205	245	3300043	3300043					20069	217.834	202	236	4371703	4371703					17510	216.83
								11832	214.34	200	246	2536075	2536075					13648	216.068	203	247	2948900	2948900					15158	218.038	204	237	3305018	3305018					20069	217.836	203	247	4371749	4371749					17510	214.969
								11832	214.22	200	231	2534651	2534651	214.302	63.0217			13648	214.526	200	235	2927857	2927857	215.622	10.2784			15158	219	205	263	3319605	3319605	218.249	0.931605			20069	216.335	202	236	4341635	4341635	217.335	21.0589			17510	214.792
							_011	9690	226.128	204	399	2191185	2191185				_014	14233	217.831	203	254	3100383	3100383				_014	17679	219.667	205	283	3883501	3883501				_011	15647	218.078	204	292	3412261	3412261				_013	15156	220.523
								9690	215.741	203	240	2090530	2090530					14233	216.793	202	234	3085615	3085615					17679	218.572	203	238	3864142	3864142					15647	217.464	205	238	3402661	3402661					15156	217.518
								9690	216.321	203	263	2096147	2096147					14233	217.31	202	236	3092975	3092975					17679	218.124	203	241	3856215	3856215					15647	218.123	204	249	3412977	3412977					15156	215.701
								9690	216.14	202	279	2094399	2094399	216.067	97.4925			14233	215.342	202	231	3064965	3064965	216.482	19.1994			17679	218.738	204	235	3867068	3867068	218.478	21.0284			15647	216.303	202	234	3384490	3384490	217.297	12.2201			15156	215.213
							_012	15110	223.85	204	333	3382380	3382380				_015	15880	217.999	203	257	3461832	3461832				_015	16112	218.627	202	243	3522523	3522523				_012	19166	217.014	201	247	4159298	4159298				_014	21802	216.106
								15110	216.152	201	237	3266053	3266053					15880	216.843	203	239	3443462	3443462					16112	217.64	202	242	3506615	3506615					19166	216.7	202	232	4153279	4153279					21802	215.631
								15110	216.77	203	290	3275389	3275389					15880	216.58	200	232	3439288	3439288					16112	216.82	199	235	3493409	3493409					19166	215.903	201	234	4138006	4138006					21802	213.568
								15110	215.938	203	236	3262817	3262817	216.287	114.288			15880	215.535	201	233	3422688	3422688	216.319	26.681			16112	216.606	202	232	3489959	3489959	217.022	25.8645			19166	214.623	201	230	4113461	4113461	215.742	24.3868			21802	214.26
							_013	15536	222.834	204	492	3461948	3461948				_016	25852	217.516	203	279	5623218	5623218				_016	17692	217.106	203	258	3841043	3841043				_013	22798	216.991	201	242	4946964	4946964				_015	18007	218.081
								15536	216.612	199	246	3365284	3365284					25852	218.243	204	236	5642011	5642011					17692	216.717	202	231	3834164	3834164					22798	217.984	203	236	4969607	4969607					18007	216.62
								15536	216.627	202	260	3365521	3365521					25852	216.084	201	233	5586197	5586197					17692	218.043	203	236	3857624	3857624					22798	216.422	202	238	4933998	4933998					18007	215.022
								15536	215.501	201	241	3348024	3348024	216.247	102.34			25852	215.508	197	234	5571312	5571312	216.612	23.3732			17692	216.095	201	233	3823154	3823154	216.952	2.73411			22798	215.395	202	231	4910583	4910583	216.6	8.9096			18007	215.309
							_014	12790	234.54	206	491	2999763	2999763				_017	20494	217.548	202	261	4458429	4458429				_017	19559	217.099	202	240	4246244	4246244				_014	19974	217.428	203	262	4342898	4342898				_016	24246	218.542
								12790	216.489	202	234	2768892	2768892					20494	216.522	201	237	4437401	4437401					19559	216.26	202	237	4229820	4229820					19974	217.132	203	233	4336996	4336996					24246	216.198
								12790	215.683	198	239	2758587	2758587					20494	216.462	200	237	4436172	4436172					19559	217.665	202	234	4257316	4257316					19974	218.088	202	241	4356090	4356090					24246	214.795
								12790	216.643	203	237	2770858	2770858	216.272	233.648			20494	216.037	202	232	4427469	4427469	216.34	24.7502			19559	214.985	202	232	4204899	4204899	216.303	15.5671			19974	215.766	202	243	4309716	4309716	216.995	8.63321			24246	215.888
							_015	21000	221.991	203	422	4661816	4661816				_018	13488	218.358	204	246	2945216	2945216				_018	18040	219.399	205	258	3957954	3957954				_015a	25253	217.03	201	251	5480648	5480648				_017	21011	217.388
								21000	215.795	201	246	4531700	4531700					13488	217.741	203	247	2936896	2936896					18040	218.236	203	235	3936974	3936974					25253	216.309	201	238	5462461	5462461					21011	216.846
								21000	214.614	199	241	4506898	4506898					13488	216.266	200	246	2916994	2916994					18040	217.27	204	233	3919546	3919546					25253	215.04	199	234	5430402	5430402					21011	217.427
								21000	214.903	201	233	4512955	4512955	215.104	144.632			13488	215.068	201	234	2900843	2900843	216.358	26.9748			18040	217.401	202	235	3921918	3921918	217.636	31.8066			25253	215.618	200	234	5445006	5445006	215.656	34.6954			21011	215.456
							_016a	21790	218.33	199	350	4757419	4757419				_019	16156	214.867	200	249	3471390	3471390				_019	21903	219.082	203	249	4798555	4798555				_015b	22302	214.766	200	243	4789707	4789707				_018	21361	218.964
								21790	215.296	200	252	4691292	4691292					16156	215.408	201	261	3480124	3480124					21903	217.719	201	240	4768702	4768702					22302	214.817	198	243	4790853	4790853					21361	217.152
								21790	216.265	202	273	4712411	4712411					16156	214.766	201	231	3469761	3469761					21903	217.338	202	234	4760365	4760365					22302	215.558	202	236	4807368	4807368					21361	217.698
								21790	216.473	199	293	4716949	4716949	216.011	50.532			16156	214.097	199	230	3458951	3458951	214.757	1.77591			21903	217.839	203	252	4771321	4771321	217.632	31.7613			22302	214.205	199	231	4777195	4777195	214.86	-2.10072			21361	216.257
							_016b	17836	221.217	201	392	3945621	3945621				_020a	17265	216.728	202	247	3741805	3741805				_020	19374	218.558	204	243	4234345	4234345				_016	16349	218.297	204	304	3568937	3568937				_019	18039	217.868
								17836	213.735	198	245	3812185	3812185					17265	215.991	201	239	3729078	3729078					19374	218.723	203	246	4237531	4237531					16349	216.922	202	231	3546464	3546464					18039	216.488
								17836	214.509	201	265	3825981	3825981					17265	214.731	199	231	3707331	3707331					19374	217.792	204	238	4219507	4219507					16349	216.096	201	231	3532950	3532950					18039	215.281
								17836	215.713	200	249	3847462	3847462	214.652	117.082			17265	214.4	200	237	3701624	3701624	215.041	29.1279			19374	216.576	201	234	4195949	4195949	217.697	16.6833			16349	215.744	201	241	3527196	3527196	216.254	33.4004			18039	215.198
							_017	18797	229.77	205	431	4318983	4318983				_020b	18382	217.913	201	246	4005668	4005668														_017a	16410	217.925	202	262	3576153	3576153				_020	18379	218.888
								18797	216.902	202	247	4077100	4077100					18382	215.811	199	233	3967030	3967030															16410	216.98	203	232	3560650	3560650					18379	217.082
								18797	216.407	203	254	4067799	4067799					18382	216.018	200	238	3970841	3970841															16410	215.538	201	232	3536974	3536974					18379	215.266
								18797	215.77	201	234	4055820	4055820	216.36	252.07			18382	216.951	203	251	3988000	3988000	216.26	30.3767													16410	215.271	202	233	3532604	3532604	215.93	32.7472			18379	216.543
							_018	21712	221.285	202	354	4804545	4804545																								_017b	18947	215.89	199	241	4090460	4090460				_021	20029	217.272
								21712	215.56	199	247	4680248	4680248																									18947	216.606	203	234	4104025	4104025					20029	217.571
								21712	215.162	200	284	4671600	4671600																									18947	214.925	200	233	4072192	4072192					20029	216.835
								21712	216.32	202	251	4696736	4696736	215.681	121.686																							18947	214.628	200	230	4066560	4066560	215.386	9.53514			20029	215.095
							_019	25907	219.705	200	347	5691886	5691886																								_018	20122	218.527	204	245	4397204	4397204
								25907	216.695	201	238	5613906	5613906																									20122	217.54	202	241	4377342	4377342
								25907	216.72	202	279	5614561	5614561																									20122	216.76	203	236	4361640	4361640
								25907	215.915	199	246	5593698	5593698	216.443	84.4886																							20122	216.401	201	236	4354425	4354425	216.9	32.7355
							_020a	10799	232.725	206	409	2513199	2513199																								_019	19610	217.884	204	247	4272703	4272703
								10799	216.273	202	251	2335532	2335532																									19610	217.701	201	233	4269108	4269108
								10799	214.942	203	229	2321163	2321163																									19610	216.316	201	232	4241957	4241957
								10799	216.403	203	234	2336937	2336937	215.873	181.99																							19610	215.242	199	230	4220898	4220898	216.42	28.7133
							_020b	13977	220.973	201	358	3088541	3088541																								_020	16662	218.5	203	263	3640640	3640640
								13977	214.709	201	252	3000982	3000982																									16662	217.871	205	233	3630163	3630163
								13977	213.724	200	235	2987215	2987215																									16662	216.277	203	236	3603600	3603600
								13977	214.774	200	237	3001893	3001893	214.402	91.8396																							16662	216.403	203	239	3605702	3605702	216.85	27.4797
							_021	20155	223.668	203	453	4508028	4508028																								_021	18523	217.32	203	233	4025425	4025425
								20155	216.643	203	236	4366446	4366446																									18523	218.092	202	233	4039713	4039713
								20155	216.963	204	239	4372881	4372881																									18523	215.588	201	232	3993339	3993339
								20155	216.443	200	253	4362413	4362413	216.683	140.782																							18523	215.716	203	231	3995713	3995713	216.465	15.8376
							_022	17703	227.714	202	370	4031218	4031218
								17703	217.166	203	238	3844494	3844494
								17703	216.564	203	236	3833824	3833824
								17703	216.402	201	236	3830962	3830962	216.711	194.789
							_023	14812	221.058	203	395	3274308	3274308
								14812	216.238	201	234	3202912	3202912
								14812	216.904	204	238	3212783	3212783
								14812	215.762	199	238	3195868	3195868	216.301	70.4527
							_024	18792	225.311	204	526	4234037	4234037
								18792	216.318	201	245	4065046	4065046
								18792	216.541	202	239	4069235	4069235
								18792	215.681	200	246	4053069	4053069	216.18	171.582
							_025	15648	226.904	205	425	3550594	3550594
								15648	218.187	203	255	3414196	3414196
								15648	216.837	202	254	3393061	3393061
								15648	215.963	202	237	3379390	3379390	216.996	155.046
							_026	17467	223.601	204	423	3905640	3905640
								17467	217.167	200	252	3793250	3793250
								17467	216.461	202	238	3780927	3780927
								17467	215.567	202	240	3765312	3765312	216.398	125.81
[truncated: 6 more columns]

## Sheet: 03-12
	wt_03_12_2021	R117W_03_12_2021		MAR-GFP_03_12_2021										mar(R117W)-GFP_03_12_2021
	268.675	31.041		image	Area	Mean	Min	Max	IntDen	RawIntDen	ave of background mean	0.001 x CTCF (=ID-area x backg ave)		image	Area	Mean	Min	Max	IntDen	RawIntDen	ave of background mean	0.001 x CTCF (=ID-area x backg ave)
	346.82	21.1552		_001	14123	235.518	205	574	3326215	3326215				_001	19800	216.619	202	234	4289064	4289064
	300.455	21.3698			14123	218.392	203	278	3084356	3084356					19800	215.009	200	236	4257183	4257183
	107.5	13.5651			14123	216.015	201	233	3050782	3050782					19800	215.687	202	239	4270610	4270610
	86.3927	12.2088			14123	215.074	201	235	3037494	3037494	216.494	268.675			19800	214.459	198	239	4246284	4246284	215.052	31.041
	274.883	41.254		_002	16405	235.676	206	549	3866261	3866261				_003	14118	218.443	205	256	3083980	3083980
	368.846	24.398			16405	215.921	202	256	3542192	3542192					14118	217.121	203	239	3065308	3065308
	334.189	52.7112			16405	213.626	199	230	3504531	3504531					14118	217.309	202	238	3067969	3067969
	150.76	14.4875			16405	214.057	200	230	3511600	3511600	214.535	346.82			14118	216.404	202	238	3055186	3055186	216.945	21.1552
	157.712	40.2141		_003	9706	247.017	208	491	2397546	2397546				_004	17885	215.202	201	320	3848879	3848879
	59.558	14.2724			9706	216.271	200	234	2099127	2099127					17885	215.252	199	233	3849780	3849780
	178.425	23.6561			9706	216.478	200	234	2101137	2101137					17885	213.6	200	232	3820244	3820244
	67.4295	11.1653			9706	215.435	201	243	2091015	2091015	216.061	300.455			17885	213.168	198	228	3812503	3812503	214.007	21.3698
	282.175	30.4947		_004	16453	221.242	202	363	3640091	3640091				_005	15875	213.946	200	233	3396390	3396390
	261.781	21.8859			16453	215.918	201	234	3552500	3552500					15875	214.05	201	228	3398038	3398038
	408.091	20.5367			16453	214.211	199	242	3524419	3524419					15875	212.777	195	227	3377828	3377828
	242.433	39.5872			16453	213.995	200	230	3520862	3520862	214.708	107.5			15875	212.447	198	226	3372602	3372602	213.091	13.5651
	199.461	22.9002		_005	11413	223.67	205	347	2552742	2552742				_006a	12464	215.219	200	250	2682492	2682492
	206.38	15.5364			11413	217.217	202	250	2479101	2479101					12464	214.454	200	229	2672954	2672954
	90.4541	9.58465			11413	216.14	201	242	2466803	2466803					12464	214.761	199	232	2676781	2676781
		30.1063			11413	214.943	201	259	2453142	2453142	216.1	86.3927			12464	213.504	199	237	2661114	2661114	214.24	12.2088
		28.4285		_006	18275	232.299	205	582	4245267	4245267				_006b	15950	217.479	202	256	3468792	3468792
		28.5493			18275	218.237	204	268	3988275	3988275					15950	215.647	200	243	3439570	3439570
					18275	216.917	203	254	3964164	3964164					15950	214.837	196	251	3426643	3426643
					18275	216.619	201	284	3958710	3958710	217.258	274.883			15950	214.194	200	233	3416400	3416400	214.893	41.254
				_007	12921	244.711	210	541	3161914	3161914				_007	21259	215.534	201	242	4582030	4582030
					12921	217.919	203	244	2815733	2815733					21259	215.772	200	236	4587088	4587088
average	219.621	24.7438			12921	215.734	202	232	2787493	2787493					21259	213.495	199	241	4538687	4538687
					12921	214.842	201	231	2775974	2775974	216.165	368.846			21259	213.891	197	238	4547105	4547105	214.386	24.398
Fraction WT		0.112666		_008	21559	232.473	203	431	5011881	5011881				_008	15986	217.571	201	325	3478090	3478090
					21559	219.073	203	258	4723000	4723000					15986	215.422	202	237	3443741	3443741
					21559	215.612	200	258	4648377	4648377					15986	213.713	200	228	3416409	3416409
					21559	216.23	199	266	4661698	4661698	216.972	334.189			15986	213.686	199	249	3415981	3415981	214.274	52.7112
				_009	21740	222.585	201	338	4839005	4839005				_009	16754	213.754	197	240	3581241	3581241
					21740	217.46	203	248	4727586	4727586					16754	213.939	200	229	3584329	3584329
					21740	215.035	199	264	4674863	4674863					16754	212.097	199	229	3553475	3553475
					21740	214.457	198	242	4662297	4662297	215.651	150.76			16754	212.633	198	239	3562455	3562455	212.89	14.4875
				_010	8706	233.777	207	433	2035260	2035260				_010	12821	217.804	202	296	2792464	2792464
					8706	216.691	203	234	1886508	1886508					12821	215.141	200	230	2758328	2758328
					8706	215.444	202	235	1875653	1875653					12821	214.904	201	236	2755286	2755286
					8706	214.849	201	231	1870475	1870475	215.661	157.712			12821	213.957	200	230	2743141	2743141	214.667	40.2141
				_011	21693	219.18	204	375	4754668	4754668				_011	13144	216.403	202	247	2844399	2844399
					21693	216.283	201	239	4691827	4691827					13144	215.321	202	265	2830174	2830174
					21693	217.396	202	238	4715961	4715961					13144	215.78	203	231	2836213	2836213
					21693	215.624	202	238	4677531	4677531	216.434	59.558			13144	214.85	200	234	2823982	2823982	215.317	14.2724
				_012	19643	224.021	204	464	4400439	4400439				_012	22966	215.797	201	251	4955995	4955995
					19643	215.743	202	236	4237830	4237830					22966	214.796	197	254	4932996	4932996
					19643	214.573	200	231	4214858	4214858					22966	214.995	200	240	4937570	4937570
					19643	214.496	200	230	4213348	4213348	214.937	178.425			22966	214.51	198	233	4926430	4926430	214.767	23.6561
				_013	10846	212.854	194	298	2308618	2308618				_013	14785	214.385	200	232	3169675	3169675
					10846	207.196	194	220	2247250	2247250					14785	214.755	201	236	3175149	3175149
					10846	206.355	193	220	2238125	2238125					14785	213.105	200	230	3150755	3150755
					10846	206.361	194	221	2238190	2238190	206.637	67.4295			14785	213.028	200	234	3149619	3149619	213.629	11.1653
				_014	13558	239.423	210	502	3246094	3246094				_014	13011	216.645	199	263	2818765	2818765
					13558	220.495	207	237	2989472	2989472					13011	214.811	202	230	2794900	2794900
					13558	217.933	203	242	2954740	2954740					13011	213.899	197	230	2783038	2783038
					13558	217.403	204	233	2947555	2947555	218.61	282.175			13011	214.193	199	268	2786864	2786864	214.301	30.4947
				_015	12974	235.778	206	523	3058984	3058984				_015	14269	215.698	201	244	3077792	3077792
					12974	217.101	202	234	2816673	2816673					14269	214.98	199	235	3067548	3067548
					12974	214.919	201	238	2788355	2788355					14269	213.614	200	233	3048057	3048057
					12974	214.782	199	234	2786584	2786584	215.601	261.781			14269	213.898	199	237	3052109	3052109	214.164	21.8859
				_016	13975	245.239	208	607	3427213	3427213				_016	17725	215.714	202	248	3823530	3823530
					13975	217.18	202	233	3035092	3035092					17725	214.571	200	234	3803271	3803271
					13975	215.67	201	236	3013982	3013982					17725	214.688	198	232	3805353	3805353
					13975	215.262	199	234	3008286	3008286	216.037	408.091			17725	214.407	200	229	3800357	3800357	214.555	20.5367
				_017	9068	243.742	207	471	2210252	2210252				_017	13775	219.459	205	268	3023041	3023041
					9068	217.044	203	243	1968155	1968155					13775	217.686	202	295	2998618	2998618
					9068	217.819	203	235	1975187	1975187					13775	216	202	252	2975395	2975395
					9068	216.158	202	235	1960120	1960120	217.007	242.433			13775	216.068	199	294	2976336	2976336	216.585	39.5872
				_018	11684	235.033	210	455	2746129	2746129				_018a	16392	215.5	200	270	3532482	3532482
					11684	220.054	205	245	2571106	2571106					16392	214.602	198	231	3517758	3517758
					11684	216.458	200	234	2529099	2529099					16392	213.82	198	276	3504940	3504940
					11684	217.374	202	248	2539802	2539802	217.962	199.461			16392	213.888	200	229	3506046	3506046	214.103	22.9002
				_019	13515	237.783	214	399	3213639	3213639				_018b	16319	213.589	199	244	3485565	3485565
					13515	224.089	208	404	3028560	3028560					16319	213.355	201	241	3481737	3481737
					13515	222.999	208	279	3013836	3013836					16319	212.224	196	233	3463291	3463291
					13515	220.45	206	259	2979380	2979380	222.513	206.38			16319	212.333	198	231	3465060	3465060	212.637	15.5364
				_020	14209	223.654	203	394	3177904	3177904				_019	12928	214.875	201	242	2777909	2777909
					14209	218.448	204	318	3103932	3103932					12928	214.698	201	237	2775619	2775619
					14209	216.192	201	358	3071868	3071868					12928	214.462	201	234	2772570	2772570
					14209	217.225	202	277	3086550	3086550	217.288	90.4541			12928	213.242	198	232	2756797	2756797	214.134	9.58465
														_020	22508	217.545	203	254	4896501	4896501
															22508	216.486	202	248	4872672	4872672
															22508	216.891	202	257	4881781	4881781
															22508	215.245	200	249	4844725	4844725	216.207	30.1063
														_021	15805	217.835	203	263	3442888	3442888
															15805	216.957	202	253	3429004	3429004
															15805	215.037	198	245	3398662	3398662
															15805	216.116	202	252	3415708	3415708	216.037	28.4285
														_022	26029	214.95	201	242	5594929	5594929
															26029	214.938	198	243	5594632	5594632
															26029	213.24	198	232	5550431	5550431
															26029	213.381	198	245	5554096	5554096	213.853	28.5493

## Sheet: 03-15
			wt_03_15_2021	N97S_03_15_2021			MAR-GFP_03_15_2021										mar(N97S)-GFP_03_15_2021											wt_03_15_21 (08/23)_1	mini (03_15_21)		MAR-GFP_03_15_21 (08/23)_1										mar(71-130)-GFP_03_15_21
			93.5029	33.6201			image	Area	Mean	Min	Max	IntDen	RawIntDen	ave of background mean	0.001 x CTCF (=ID-area x backg ave)		image	Area	Mean	Min	Max	IntDen	RawIntDen	ave of background mean	0.001 x CTCF (=ID-area x backg ave)			296.828	204.464		image	Area	Mean	Min	Max	IntDen	RawIntDen	ave of background mean	0.001 x CTCF (=ID-area x backg ave)		image	Area	Mean	Min	Max	IntDen	RawIntDen	ave of background mean	0.001 x CTCF (=ID-area x backg ave)
			275.255	18.562			_001	18481	220.669	201	317	4078179	4078179				_001	14754	216.929	200	245	3200576	3200576					299.15	260.046		_001	17424	231.517	205	563	4033957	4033957				_001	11229	235.022	207	484	2639061	2639061
			271.779	20.323				18481	216.513	201	242	4001379	4001379					14754	215.631	200	231	3181418	3181418					344.611	149.901			17424	215.709	198	247	3758513	3758513					11229	216.708	201	231	2433409	2433409
			194.253	14.4588				18481	215.361	200	233	3980093	3980093					14754	214.009	199	231	3157487	3157487					279.928	215.846			17424	214.126	201	233	3730935	3730935					11229	217.58	204	232	2443206	2443206
			210.794	18.2957				18481	214.954	200	234	3972573	3972573	215.609	93.5029			14754	214.312	200	239	3161956	3161956	214.651	33.6201			200.64	191.461			17424	213.61	200	234	3721949	3721949	214.482	296.828			11229	216.152	201	234	2427169	2427169	216.813	204.464
			243.116	29.8539			_002	15285	234.304	207	569	3581334	3581334				_002	12526	217.995	202	243	2730608	2730608					123.971	317.808		_002	13927	237.615	204	618	3309271	3309271				_002	14267	236.874	208	477	3379478	3379478
			375.032	11.0225				15285	217.764	204	243	3328518	3328518					12526	217.046	202	250	2718721	2718721					354.837	241.891			13927	216.528	203	242	3015582	3015582					14267	218.277	200	235	3114162	3114162
			133.842	33.8065				15285	215.855	201	236	3299351	3299351					12526	216.953	202	246	2717552	2717552					110.131	229.463			13927	216.416	202	234	3014019	3014019					14267	218.846	200	233	3122272	3122272
			329.124	21.825				15285	215.268	200	231	3290379	3290379	216.296	275.255			12526	215.541	201	236	2699868	2699868	216.513	18.562			140.733	216.854			13927	215.463	200	249	3000759	3000759	216.136	299.15			14267	218.817	204	233	3121860	3121860	218.647	260.046
			268.645	25.2245			_003	16657	232.674	207	497	3875649	3875649				_003	19529	216.591	201	238	4229812	4229812					341.633	136.741		_003	9797	250.492	209	720	2454068	2454068				_003	13631	225.753	201	483	3077245	3077245
			204.377	28.3899				16657	216.788	202	238	3611039	3611039					19529	216.183	203	230	4221839	4221839					245.061	93.165			9797	216.79	203	258	2123890	2123890					13631	215.947	203	233	2943572	2943572
			176.066	44.5252				16657	216.74	203	237	3610239	3610239					19529	215.826	200	234	4214858	4214858					110.647	143.266			9797	214.831	201	232	2104701	2104701					13631	214.626	201	230	2925561	2925561
			187.88	19.4554				16657	215.545	200	234	3590330	3590330	216.358	271.779			19529	214.643	200	231	4191765	4191765	215.551	20.323			200.326	256.106			9797	214.329	200	233	2099780	2099780	215.317	344.611			13631	213.696	201	232	2912884	2912884	214.756	149.901
			336.952	28.103			_004	24979	223.964	205	337	5594405	5594405				_004	13862	215.592	201	261	2988537	2988537					169.234	265.86		_004	11481	240.188	205	657	2757604	2757604				_004	19481	225.847	203	382	4399728	4399728
			336.709	17.3127				24979	217.682	203	234	5437475	5437475					13862	214.196	200	269	2969188	2969188					296.031	62.2108			11481	216.851	204	235	2489667	2489667					19481	215.446	201	232	4197100	4197100
			130.183	32.6228				24979	215.704	198	236	5388060	5388060					13862	215.2	201	233	2983104	2983104					125.814	251.316			11481	215.797	200	244	2477566	2477566					19481	214.314	199	232	4175052	4175052
			256.214	24.994				24979	215.177	202	232	5374894	5374894	216.188	194.253			13862	214.251	199	229	2969941	2969941	214.549	14.4588			273.273	318.191			11481	214.772	199	233	2465794	2465794	215.807	279.928			19481	214.542	200	230	4179496	4179496	214.767	215.846
			416.32	51.7995			_005	17903	227.899	205	439	4080068	4080068				_005	12618	217.023	201	279	2738400	2738400					259.517	191.672		_005	16358	227.271	204	596	3717697	3717697				_005	14525	229.618	205	585	3335204	3335204
			142.687	18.3765				17903	217.682	203	234	3897154	3897154					12618	215.217	200	229	2715603	2715603					275.99	131.96			16358	216.234	202	249	3537149	3537149					14525	217.067	201	231	3152891	3152891
			189.12	5.6728				17903	215.619	200	234	3860230	3860230					12618	215.752	197	230	2722358	2722358					177.453	349.794			16358	214.605	199	234	3510506	3510506					14525	216.665	201	243	3147054	3147054
			250.846	35.2792				17903	215.072	200	231	3850429	3850429	216.124	210.794			12618	215.751	203	232	2722347	2722347	215.573	18.2957				186.528			16358	214.177	200	229	3503504	3503504	215.005	200.64			14525	215.578	202	251	3131269	3131269	216.437	191.461
				16.475			_006a	11929	235.207	207	490	2805779	2805779				_006	16987	216.391	201	295	3675836	3675836						192.334		_006	14463	224.319	205	445	3244320	3244320				_006	17412	233.794	203	629	4070825	4070825
				17.8219				11929	215.634	201	231	2572294	2572294					16987	215.509	201	235	3660847	3660847						162.263			14463	216.374	202	247	3129412	3129412					17412	215.993	201	236	3760873	3760873
				26.3189				11929	214.667	201	230	2560767	2560767					16987	214.752	200	231	3647985	3647985						131.464			14463	216.206	201	252	3126990	3126990					17412	215.917	202	247	3759551	3759551
				32.1938				11929	214.178	200	229	2554935	2554935	214.826	243.116			16987	213.64	198	233	3629097	3629097	214.634	29.8539				58.5218			14463	214.661	200	235	3104644	3104644	215.747	123.971			17412	214.716	200	240	3738642	3738642	215.542	317.808
				24.6339			_006b	17123	238.398	207	557	4082087	4082087				_007	23306	216.255	199	250	5040030	5040030						232.134		_007	16100	237.475	204	713	3823340	3823340				_007	13698	234.329	207	498	3209837	3209837
				56.5738				17123	217.151	200	237	3718284	3718284					23306	216.215	202	243	5039106	5039106									16100	216.177	201	235	3480453	3480453					13698	216.949	202	234	2971768	2971768
				49.13				17123	216.197	201	235	3701934	3701934					23306	216.479	201	247	5045271	5045271									16100	215.874	200	242	3475579	3475579					13698	216.423	201	233	2964568	2964568
				32.9865				17123	216.139	200	232	3700943	3700943	216.496	375.032			23306	214.651	198	241	5002665	5002665	215.782	11.0225							16100	214.254	201	229	3449492	3449492	215.435	354.837			13698	216.638	200	230	2967511	2967511	216.67	241.891
				18.0263			_007	16283	224.627	206	352	3657603	3657603				_008	20002	217.751	201	244	4355452	4355452								_008	18771	220.071	200	375	4130948	4130948				_008	10912	236.603	207	568	2581810	2581810
								16283	217.309	203	245	3538435	3538435					20002	216.928	201	244	4338996	4338996									18771	215.208	201	236	4039671	4039671					10912	216.315	202	230	2360429	2360429
								16283	216.27	200	247	3521519	3521519					20002	216.002	201	235	4320479	4320479									18771	213.905	198	238	4015213	4015213					10912	214.903	200	232	2345023	2345023
								16283	215.643	200	246	3511320	3511320	216.407	133.842			20002	215.252	202	232	4305465	4305465	216.061	33.8065							18771	213.498	200	228	4007573	4007573	214.204	110.131			10912	215.505	200	243	2351592	2351592	215.574	229.463
							_008	12644	243.687	210	588	3081175	3081175				_009	16378	216.57	201	307	3546982	3546982								_009	16406	223.938	202	527	3673935	3673935				_009	12595	233.418	206	547	2939906	2939906
								12644	218.675	205	248	2764926	2764926					16378	216.616	202	244	3547740	3547740									16406	215.76	201	246	3539755	3539755					12595	217.162	200	259	2735150	2735150
								12644	217.852	202	250	2754522	2754522					16378	214.524	200	256	3513481	3513481									16406	215.953	201	262	3542929	3542929					12595	216.406	202	233	2725629	2725629
average			239.176	26.9228				12644	216.443	202	232	2736705	2736705	217.657	329.124			16378	214.572	202	231	3514268	3514268	215.237	21.825			231.29	199.664			16406	214.368	200	266	3516917	3516917	215.36	140.733			12595	215.035	202	230	2708365	2708365	216.201	216.854
							_009	17855	233.499	209	509	4169117	4169117				_010	16686	217.186	203	251	3623972	3623972								_010	15343	236.71	202	562	3631837	3631837				_010	14276	224.072	202	395	3198853	3198853
				0.112565				17855	218.956	204	251	3909451	3909451					16686	216.998	202	238	3620824	3620824						0.863261			15343	215.689	200	238	3309310	3309310					14276	215.62	202	282	3078186	3078186
								17855	218.663	204	259	3904226	3904226					16686	215.375	201	231	3593755	3593755									15343	214.19	200	237	3286311	3286311					14276	214.133	199	236	3056956	3056956
								17855	217.739	202	247	3887733	3887733	218.453	268.645			16686	214.651	200	230	3581660	3581660	215.675	25.2245							15343	213.451	198	230	3274980	3274980	214.443	341.633			14276	213.728	199	231	3051182	3051182	214.494	136.741
							_010	27358	226.642	206	363	6200485	6200485				_011	15457	217.226	204	248	3357668	3357668								_011	16201	229.844	204	561	3723702	3723702				_011	11960	224.814	206	414	2688776	2688776
								27358	219.434	204	249	6003264	6003264					15457	216.18	203	234	3341488	3341488									16201	216.064	202	231	3500459	3500459					11960	217.002	204	243	2595347	2595347
								27358	218.974	203	259	5990692	5990692					15457	214.725	201	231	3318998	3318998									16201	214.169	198	231	3469746	3469746					11960	217.578	203	233	2602228	2602228
								27358	219.108	205	251	5994369	5994369	219.172	204.377			15457	215.264	201	229	3327339	3327339	215.39	28.3899							16201	213.92	200	228	3465719	3465719	214.718	245.061			11960	216.493	202	232	2589252	2589252	217.024	93.165
							_011	30282	222.897	205	326	6749763	6749763				_012	21392	217.951	204	250	4662402	4662402								_012	11143	218.914	197	433	2439359	2439359				_012	17054	225.14	204	420	3839533	3839533
								30282	216.404	201	247	6553143	6553143					21392	216.897	201	235	4639870	4639870									11143	209.322	196	230	2332475	2332475					17054	217.452	204	231	3708418	3708418
								30282	216.731	202	247	6563059	6563059					21392	215.477	200	233	4609487	4609487									11143	209.231	195	228	2331466	2331466					17054	216.7	202	231	3695607	3695607
								30282	218.113	202	246	6604905	6604905	217.083	176.066			21392	215.234	199	235	4604290	4604290	215.869	44.5252							11143	208.4	196	223	2322206	2322206	208.984	110.647			17054	216.065	202	230	3684764	3684764	216.739	143.266
							_012	16522	226.791	204	466	3747049	3747049				_013	14901	216.421	199	305	3224889	3224889								_013	16523	220.97	197	471	3651094	3651094				_013	15392	233.393	207	497	3592384	3592384
								16522	216.693	203	235	3580199	3580199					14901	215.264	201	234	3207653	3207653									16523	209.34	196	225	3458929	3458929					15392	217.991	204	233	3355320	3355320
								16522	214.683	200	230	3546996	3546996					14901	215.475	201	241	3210788	3210788									16523	208.709	193	223	3448506	3448506					15392	216.467	198	235	3331853	3331853
								16522	214.884	201	231	3550317	3550317	215.42	187.88			14901	214.607	199	235	3197853	3197853	215.115	19.4554							16523	208.49	194	235	3444880	3444880	208.846	200.326			15392	215.804	202	234	3321662	3321662	216.754	256.106
							_013	16335	238.31	207	591	3892793	3892793				_014	19506	215.353	201	248	4200677	4200677								_014	15047	225.816	203	387	3397859	3397859				_014	14727	233.396	205	538	3437226	3437226
								16335	218.001	201	238	3561042	3561042					19506	214.584	200	234	4185668	4185668									15047	215.299	201	230	3239603	3239603					14727	215.808	201	233	3178198	3178198
								16335	218.489	203	248	3569012	3569012					19506	213.6	199	229	4166479	4166479									15047	214.387	199	231	3225878	3225878					14727	215.751	202	232	3177359	3177359
								16335	216.557	201	239	3537452	3537452	217.682	336.952			19506	213.553	199	229	4165574	4165574	213.912	28.103							15047	214.022	197	228	3220387	3220387	214.569	169.234			14727	214.472	198	232	3158532	3158532	215.344	265.86
							_014	11978	245.315	210	681	2938379	2938379				_015	17087	216.81	201	257	3704636	3704636								_015	16017	234.481	206	548	3755687	3755687				_015	17944	219.91	203	302	3946058	3946058
								11978	217.69	201	233	2607493	2607493					17087	216.544	202	245	3700089	3700089									16017	217.455	202	247	3482975	3482975					17944	216.3	203	233	3881286	3881286
								11978	217.579	202	239	2606158	2606158					17087	215.859	201	234	3688382	3688382									16017	215.819	201	231	3456768	3456768					17944	216.627	203	236	3887161	3887161
								11978	216.343	202	233	2591357	2591357	217.204	336.709			17087	214.988	201	247	3673508	3673508	215.797	17.3127							16017	214.723	201	230	3439223	3439223	215.999	296.031			17944	216.401	201	235	3883105	3883105	216.443	62.2108
							_015	11276	227.279	204	392	2562803	2562803				_016	17606	217.025	202	262	3820941	3820941								_016	11280	220.074	198	356	2482432	2482432				_016	19303	227.01	203	549	4381978	4381978
								11276	216.875	203	232	2445478	2445478					17606	215.416	200	250	3792606	3792606									11280	209.683	197	224	2365222	2365222					19303	214.958	201	242	4149341	4149341
								11276	215.434	201	228	2429234	2429234					17606	215.458	200	239	3793356	3793356									11280	208.636	196	227	2353417	2353417					19303	213.808	198	231	4127138	4127138
								11276	214.894	201	229	2423147	2423147	215.734	130.183			17606	214.642	199	236	3778995	3778995	215.172	32.6228							11280	208.441	194	222	2351218	2351218	208.92	125.814			19303	213.206	199	229	4115520	4115520	213.991	251.316
							_016	15611	233.496	206	655	3645102	3645102				_017	19006	217.809	200	266	4139679	4139679								_017	16650	231.817	204	614	3859750	3859750				_017	13497	238.945	205	637	3225044	3225044
								15611	217.593	201	244	3396838	3396838					19006	216.769	202	274	4119918	4119918									16650	215.956	201	239	3595674	3595674					13497	215.787	201	237	2912477	2912477
								15611	217.625	202	242	3397344	3397344					19006	216.666	200	267	4117949	4117949									16650	215.339	199	231	3585399	3585399					13497	215.024	201	234	2902181	2902181
								15611	216.032	201	235	3372480	3372480	217.083	256.214			19006	216.047	202	272	4106180	4106180	216.494	24.994							16650	214.917	200	234	3578376	3578376	215.404	273.273			13497	215.3	200	244	2905901	2905901	215.37	318.191
							_017	21530	237.216	209	610	5107269	5107269				_018	27366	216.006	201	288	5911225	5911225								_018	11363	238.753	206	633	2712948	2712948				_018	15575	227.598	204	443	3544835	3544835
								21530	218.153	202	250	4696838	4696838					27366	215.164	201	237	5888191	5888191									11363	216.054	200	243	2455027	2455027					15575	215.739	202	231	3360133	3360133
								21530	217.635	204	234	4685682	4685682					27366	213.816	199	242	5851293	5851293									11363	216.064	202	253	2455130	2455130					15575	215.939	202	231	3363246	3363246
								21530	217.851	201	319	4690337	4690337	217.88	416.32			27366	213.36	200	232	5838811	5838811	214.113	51.7995							11363	215.624	201	232	2450132	2450132	215.914	259.517			15575	214.196	201	229	3336105	3336105	215.291	191.672
							_018	15244	225.207	204	433	3433054	3433054				_019	15281	216.258	201	253	3304632	3304632								_019	12197	238.549	203	547	2909587	2909587				_019	16249	223.806	202	513	3636620	3636620
								15244	216.74	202	232	3303978	3303978					15281	215.998	202	257	3300659	3300659									12197	216.675	202	251	2642789	2642789					16249	216.351	203	237	3515487	3515487
								15244	215.74	199	236	3288736	3288736					15281	215.205	200	242	3288553	3288553									12197	215.73	202	246	2631260	2631260					16249	216.155	202	248	3512310	3512310
								15244	215.06	199	234	3278375	3278375	215.847	142.687			15281	213.962	200	242	3269551	3269551	215.055	18.3765							12197	215.36	201	247	2626742	2626742	215.922	275.99			16249	214.548	200	233	3486194	3486194	215.685	131.96
							_019	16244	228.755	205	388	3715904	3715904				_020	17047	214.933	201	282	3663959	3663959								_020	13596	229.632	204	530	3122079	3122079				_020	19550	233.937	204	599	4573467	4573467
								16244	218.15	203	241	3543625	3543625					17047	214.594	199	229	3658187	3658187									13596	216.916	203	273	2949195	2949195					19550	215.985	201	240	4222508	4222508
								16244	217.332	201	237	3530338	3530338					17047	215.349	201	230	3671049	3671049									13596	216.646	200	234	2945515	2945515					19550	216.102	203	232	4224790	4224790
								16244	215.857	200	236	3506385	3506385	217.113	189.12			17047	213.857	200	229	3645625	3645625	214.6	5.6728							13596	216.179	202	258	2939174	2939174	216.58	177.453			19550	216.047	199	247	4223718	4223718	216.045	349.794
							_020	16239	231.067	205	478	3752305	3752305				_021	22924	217.26	202	251	4980475	4980475																		_021	14755	228.289	204	467	3368399	3368399
								16239	216.736	204	233	3519579	3519579					22924	216.35	203	238	4959597	4959597																			14755	215.942	201	238	3186219	3186219
								16239	215.648	201	238	3501901	3501901					22924	215.484	200	230	4939756	4939756																			14755	215.274	200	232	3176370	3176370
								16239	214.477	198	232	3482897	3482897	215.62	250.846			22924	215.33	201	232	4936218	4936218	215.721	35.2792																	14755	215.725	201	237	3183019	3183019	215.647	186.528
																	_022	17922	217.791	204	238	3903249	3903249																		_022	16533	227.016	205	529	3753256	3753256
																		17922	217.651	202	240	3900750	3900750																			16533	216.274	202	237	3575658	3575658
																		17922	217.163	201	256	3891998	3891998																			16533	215.349	202	234	3560364	3560364
																		17922	215.801	200	245	3867589	3867589	216.872	16.475																	16533	214.525	200	245	3546748	3546748	215.383	192.334
																	_023	16390	217.95	202	288	3572201	3572201																		_023	15338	226.002	204	500	3466416	3466416
																		16390	217.329	203	237	3562022	3562022																			15338	216.534	203	271	3321200	3321200
																		16390	217.353	202	270	3562419	3562419																			15338	215.609	201	233	3307014	3307014
																		16390	215.906	200	247	3538707	3538707	216.863	17.8219																	15338	214.125	201	230	3284254	3284254	215.423	162.263
																	_024	16057	217.858	204	259	3498142	3498142																		_024	12842	226.596	204	401	2909946	2909946
																		16057	216.529	202	240	3476812	3476812																			12842	216.555	202	233	2780995	2780995
																		16057	217.033	203	238	3484901	3484901																			12842	216.032	201	243	2774281	2774281
																		16057	215.094	199	246	3453767	3453767	216.219	26.3189																	12842	216.49	201	242	2780170	2780170	216.359	131.464
																	_025	29344	217.333	201	266	6377423	6377423																		_025	11909	220.121	204	418	2621422	2621422
																		29344	217.298	203	244	6376399	6376399																			11909	216.299	202	239	2575899	2575899
																		29344	216.158	201	239	6342944	6342944																			11909	214.737	202	231	2557297	2557297
																		29344	215.252	200	239	6316341	6316341	216.236	32.1938																	11909	214.585	201	229	2555493	2555493	215.207	58.5218
																	_026	12613	216.547	201	275	2731308	2731308																		_026	13133	233.586	207	422	3067689	3067689
																		12613	216.045	200	231	2724973	2724973																			13133	217.348	203	242	2854425	2854425
																		12613	213.899	198	229	2697904	2697904																			13133	215.677	201	233	2832489	2832489
																		12613	213.838	201	232	2697133	2697133	214.594	24.6339																	13133	214.707	200	238	2819741	2819741	215.911	232.134
																	_027	16858	218.643	202	369	3685882	3685882
																		16858	216.482	203	238	3649448	3649448
																		16858	214.903	201	230	3622827	3622827
																		16858	214.476	197	230	3615628	3615628	215.287	56.5738
																	_028	25739	217.791	202	279	5605734	5605734
																		25739	217.186	202	261	5590151	5590151
																		25739	215.445	198	250	5545341	5545341
																		25739	215.017	200	253	5534316	5534316	215.883	49.13
																	_029	16955	217.201	202	255	3682635	3682635
																		16955	216.278	201	242	3666992	3666992
																		16955	215.056	201	232	3646272	3646272
																		16955	214.431	199	243	3635684	3635684	215.255	32.9865
																	_030	19228	214.727	202	243	4128774	4128774
																		19228	215.089	200	232	4135728	4135728
																		19228	213.403	198	232	4103305	4103305
																		19228	212.877	199	242	4093202	4093202	213.79	18.0263

[truncated: 3 more sheets: 03-18, 03-29, Sheet14]
