# Supplementary material for: The Nup2 meiotic-autonomous region relieves inhibition of Nup60 to promote progression of meiosis and sporulation in Saccharomyces cerevisiae
Source: Genetics. 2022 Mar 18;221(1):iyac045. doi: 10.1093/genetics/iyac045 (PMC9071577; doi:10.1093/genetics/iyac045)
Supplement: iyac045_File_S3 [file iyac045_file_s3.xlsx]

## Sheet: fig 3CD
				MAR-GFP NUP60_2019_09_19										MAR-GFP nup60D_2019_09_19										GFP NUP60_2019_09_19
MAR-GFP NUP60	MAR-GFP nup60D	GFP NUP60		image	Area	Mean	Min	Max	IntDen	RawIntDen	ave of background mean	0.001 x CTCF (=ID-area x backg ave)		image	Area	Mean	Min	Max	IntDen	RawIntDen	ave of background mean	0.001 x CTCF (=ID-area x backg ave)		image	Area	Mean	Min	Max	IntDen	RawIntDen	ave of background mean	0.001 x CTCF (=ID-area x backg ave)
621	8	70		_001	9650	308.698	240	1127	2978933	2978933				_001	18464	253.239	232	290	4675810	4675810				_001	14143	262.25	238	323	3709007	3709007
578	15	36			9650	243.866	226	280	2353307	2353307					18464	249.663	232	275	4609781	4609781					14143	254.095	236	273	3593659	3593659
359	29	41			9650	243.126	227	267	2346162	2346162					18464	253.125	236	275	4673705	4673705					14143	259.904	240	286	3675820	3675820
453	87	77			9650	245.907	227	288	2372998	2372998	244.3	621.441			18464	255.616	236	277	4719702	4719702	252.801	8.08618			14143	257.834	238	287	3646550	3646550	257.278	70.329
377	46	81		_002	10000	305.757	237	1073	3057566	3057566				_002	14471	257.818	239	297	3730879	3730879				_002a	16679	253.695	231	295	4231377	4231377
692	65	104			10000	249.372	230	271	2493723	2493723					14471	253.326	236	273	3665883	3665883					16679	248.981	232	270	4152748	4152748
136	17	83			10000	248.004	230	292	2480042	2480042					14471	259.688	240	284	3757939	3757939					16679	251.514	230	272	4195010	4195010
379	64	75			10000	246.469	230	267	2464691	2464691	247.948	578.083			14471	257.357	237	287	3724215	3724215	256.79	14.8661			16679	254.136	236	279	4238742	4238742	251.544	35.8802
367	-7	68		_005	17564	273.284	240	720	4799961	4799961				_003	20024	256.884	237	296	5143844	5143844				_002b	12119	255.736	237	300	3099264	3099264
534	57	59			17564	253.456	234	308	4451694	4451694					20024	253.726	233	277	5080619	5080619					12119	253.557	235	278	3072853	3072853
761	10	84			17564	254.149	232	299	4463879	4463879					20024	252.909	235	293	5064254	5064254					12119	252.027	234	272	3054315	3054315
521	17	86			17564	250.98	231	291	4408217	4408217	252.862	358.699			20024	259.69	241	309	5200034	5200034	255.442	28.8801			12119	251.447	235	272	3047283	3047283	252.344	41.1111
328	63	38		_006	14447	278.83	237	810	4028258	4028258				_004	13783	261.679	240	544	3606715	3606715				_004	13175	262.718	243	348	3461308	3461308
626	37	98			14447	247.813	229	286	3580158	3580158					13783	255.208	235	275	3517528	3517528					13175	255.356	236	287	3364319	3364319
418	27	54			14447	246.236	227	307	3557370	3557370					13783	253.796	236	274	3498074	3498074					13175	257.272	238	277	3389561	3389561
374	28	110			14447	248.358	231	276	3588034	3588034	247.469	453.073			13783	257.115	239	281	3543817	3543817	255.373	86.9089			13175	257.961	235	281	3398639	3398639	256.863	77.138
560	63	56		_007	10116	288.997	240	998	2923492	2923492				_005	16825	257.873	240	337	4338707	4338707				_005	16290	263.471	241	328	4291945	4291945
689		59			10116	251.526	233	278	2544437	2544437					16825	257.77	239	295	4336985	4336985					16290	258.408	237	285	4209462	4209462
398		35			10116	252.945	235	300	2558794	2558794					16825	253.056	233	278	4257667	4257667					16290	259.59	242	287	4228714	4228714
528					10116	250.621	230	274	2535280	2535280	251.697	377.322			16825	254.616	234	283	4283909	4283909	255.147	45.8531			16290	257.499	238	281	4194655	4194655	258.499	80.9963
				_008	17478	292.39	238	934	5110386	5110386				_006a	13690	264.555	243	382	3621752	3621752				_006	22611	262.074	242	329	5925765	5925765
					17478	254.256	234	305	4443891	4443891					13690	257.79	239	285	3529148	3529148					22611	257.39	238	289	5819834	5819834
					17478	251.933	235	339	4403284	4403284					13690	259.501	234	284	3552573	3552573					22611	258.49	240	286	5844722	5844722
					17478	252.175	234	277	4407512	4407512	252.788	692.157			13690	262.198	242	288	3589494	3589494	259.83	64.6839			22611	256.516	237	295	5800081	5800081	257.465	104.216
				_009	15120	263.138	240	371	3978641	3978641				_006b	13856	260.842	241	296	3614227	3614227				_007	17859	261.62	242	302	4672265	4672265
					15120	255.827	237	294	3868101	3868101					13856	260.038	241	304	3603087	3603087					17859	256.11	235	296	4573868	4573868
					15120	254.983	236	286	3855348	3855348					13856	261.728	241	291	3626505	3626505					17859	257.625	238	281	4600931	4600931
					15120	251.702	235	281	3805727	3805727	254.171	135.581			13856	257.001	237	280	3561001	3561001	259.589	17.3618			17859	257.204	238	295	4593415	4593415	256.98	82.8651
				_010a	11190	283.372	236	782	3170928	3170928				_007	18719	263.609	242	298	4934502	4934502				_008	14673	260.442	238	626	3821459	3821459
					11190	248.562	232	268	2781413	2781413					18719	258.603	240	301	4840798	4840798					14673	253.608	237	278	3721186	3721186
					11190	247.756	230	348	2772393	2772393					18719	259.752	241	310	4862299	4862299					14673	256.065	238	279	3757238	3757238
					11190	252.216	235	308	2822297	2822297	249.511	378.896			18719	262.277	242	296	4909556	4909556	260.211	63.6185			14673	256.366	236	278	3761653	3761653	255.346	74.7623
				_010b	11190	285.805	240	870	3198154	3198154				_008	14151	264.623	246	311	3744673	3744673				_009	16423	261.749	242	306	4298711	4298711
					11190	250.095	230	300	2798562	2798562					14151	261.962	240	296	3707031	3707031					16423	255.607	238	280	4197835	4197835
					11190	253.725	235	300	2839186	2839186					14151	266.457	242	326	3770630	3770630					16423	258.151	237	283	4239609	4239609
					11190	255.295	235	288	2856750	2856750	253.038	366.655			14151	266.833	245	298	3775950	3775950	265.084	-6.53068			16423	259.125	240	290	4255612	4255612	257.628	67.6918
				_011	14078	287.226	239	860	4043567	4043567				_009a	17305	260.92	242	292	4515214	4515214				_010	16729	265.132	243	319	4435398	4435398
					14078	249.567	229	278	3513406	3513406					17305	256.231	238	286	4434079	4434079					16729	260.436	238	286	4356827	4356827
					14078	248.322	230	292	3495871	3495871					17305	256.724	238	279	4442602	4442602					16729	265.888	244	291	4448037	4448037
					14078	250.052	232	302	3520233	3520233	249.314	533.729			17305	259.985	242	284	4499048	4499048	257.647	56.6384			16729	258.499	240	281	4324434	4324434	261.608	58.9633
				_012	13897	299.476	232	1356	4161824	4161824				_009b	19063	260.353	240	292	4963112	4963112				_012	17690	265.556	243	341	4697684	4697684
					13897	245.819	228	273	3416153	3416153					19063	264.242	241	288	5037240	5037240					17690	262.562	243	303	4644720	4644720
					13897	244.508	228	282	3397924	3397924					19063	260.204	241	283	4960268	4960268					17690	258.533	237	286	4573457	4573457
					13897	243.87	226	292	3389055	3389055	244.732	760.779			19063	255.058	238	284	4862172	4862172	259.835	9.88375			17690	261.396	241	281	4624099	4624099	260.83	83.5954
				_013	15772	282.879	233	1196	4461572	4461572				_010	20311	262.466	242	301	5330952	5330952				_013	15963	269.963	247	314	4309412	4309412
					15772	249.431	231	302	3934024	3934024					20311	261.251	241	282	5306270	5306270					15963	263.684	242	314	4209189	4209189
					15772	248.94	231	291	3926284	3926284					20311	264.644	245	299	5375189	5375189					15963	265.632	245	293	4240291	4240291
					15772	251.196	232	281	3961871	3961871	249.856	520.848			20311	258.929	240	284	5259111	5259111	261.608	17.4319			15963	264.345	246	290	4219740	4219740	264.554	86.3418
				_014	12096	279.165	242	584	3376781	3376781				_011	16637	239.873	223	278	3990772	3990772				_014	14745	261.526	239	320	3856203	3856203
					12096	252.181	233	279	3050380	3050380					16637	234.932	217	259	3908562	3908562					14745	255.1	236	274	3761445	3761445
					12096	253.456	234	295	3065800	3065800					16637	236.893	219	260	3941189	3941189					14745	259.305	241	289	3823453	3823453
					12096	250.422	230	278	3029101	3029101	252.02	328.351			16637	236.449	219	259	3933795	3933795	236.091	62.9205			14745	262.514	245	284	3870765	3870765	258.973	37.6461
				_015	12049	306.692	246	933	3695331	3695331				_012	14893	260.403	241	290	3878179	3878179				_015	17740	265.14	242	452	4703590	4703590
					12049	254.707	236	279	3068965	3068965					14893	255.806	234	289	3809725	3809725					17740	258.861	239	281	4592194	4592194
					12049	253.516	234	303	3054614	3054614					14893	258.305	238	284	3846931	3846931					17740	262.389	242	290	4654786	4654786
					12049	255.948	239	275	3083912	3083912	254.724	626.166			14893	259.562	241	279	3865660	3865660	257.891	37.4083			17740	257.556	237	286	4569039	4569039	259.602	98.2505
				_016	11861	289.152	243	841	3429633	3429633				_013	13294	254.386	236	305	3381813	3381813				_016	13899	260.465	239	305	3620205	3620205
					11861	253.711	234	287	3009272	3009272					13294	250.797	232	277	3334092	3334092					13899	254.091	238	272	3531605	3531605
					11861	255.346	237	274	3028663	3028663					13294	250.783	232	274	3333905	3333905					13899	259.911	239	291	3612500	3612500
					11861	252.777	233	272	2998186	2998186	253.945	417.595			13294	255.481	238	303	3396364	3396364	252.354	27.0234			13899	255.674	236	284	3553619	3553619	256.559	54.2961
				_017	10958	288.156	244	646	3157610	3157610				_014	18348	262.826	240	299	4822326	4822326				_017	18316	259.433	239	412	4751771	4751771
					10958	253.049	235	274	2772909	2772909					18348	255.794	235	277	4693311	4693311					18316	256.386	238	276	4695963	4695963
					10958	254.986	236	276	2794142	2794142					18348	260.878	242	287	4786597	4786597					18316	253.003	235	283	4634000	4634000
					10958	254.172	236	287	2785221	2785221	254.069	373.522			18348	267.249	244	309	4903479	4903479	261.307	27.8652			18316	250.914	227	273	4595739	4595739	253.434	109.868
				_018	12786	299.686	245	685	3831790	3831790				_015	15447	264.922	246	351	4092256	4092256				_018	13759	256.504	236	345	3529240	3529240
					12786	259.297	238	296	3315372	3315372					15447	258.638	239	285	3995183	3995183					13759	251.567	233	275	3461312	3461312
					12786	256.131	238	281	3274890	3274890					15447	261.145	243	295	4033901	4033901					13759	250.015	229	273	3439954	3439954
					12786	252.247	231	271	3225232	3225232	255.892	559.959			15447	262.803	243	288	4059511	4059511	260.862	62.7207			13759	255.747	237	277	3518826	3518826	252.443	55.8768
				_019	17880	294.416	242	1094	5264155	5264155														_019	13068	259.869	240	306	3395971	3395971
					17880	255.542	236	283	4569088	4569088															13068	258.984	238	305	3384406	3384406
					17880	256.518	237	292	4586535	4586535															13068	254.911	234	285	3331173	3331173
					17880	255.625	237	278	4570581	4570581	255.895	688.752													13068	252.079	234	304	3294166	3294166	255.325	59.3883
				_021	10538	289.489	240	671	3050631	3050631														_020	18487	257.224	237	344	4755303	4755303
					10538	250.912	232	270	2644115	2644115															18487	255.874	236	303	4730344	4730344
					10538	251.709	235	279	2652505	2652505															18487	255.003	233	284	4714233	4714233
					10538	252.595	235	277	2661847	2661847	251.739	397.809													18487	255.072	233	279	4715513	4715513	255.316	35.2699
				_023	11537	300.044	247	978	3461611	3461611
					11537	255.622	237	287	2949108	2949108
					11537	254.057	235	306	2931052	2931052
					11537	253.231	236	313	2921526	2921526	254.303	527.713
