# Supplementary material for: The Nup2 meiotic-autonomous region relieves inhibition of Nup60 to promote progression of meiosis and sporulation in Saccharomyces cerevisiae
Source: Genetics. 2022 Mar 18;221(1):iyac045. doi: 10.1093/genetics/iyac045 (PMC9071577; doi:10.1093/genetics/iyac045)
Supplement: iyac045_File_S4 [file iyac045_file_s4.xlsx]

## Sheet: 09_14_2020
					NUP60(1-539)-GFP										nup60(1-388)-GFP										nup60(189-539)-GFP										nup60(189-388)-GFP										MAR-mCherry
NUP60(1-539)-GFP	nup60(1-388)-GFP	nup60(189-539)-GFP	nup60(189-388)-GFP		image	Area	Mean	Min	Max	IntDen	RawIntDen	ave of background mean	0.001 x CTCF (=ID-area x backg ave)			Area	Mean	Min	Max	IntDen	RawIntDen	ave of background mean	0.001 x CTCF (=ID-area x backg ave)		image	Area	Mean	Min	Max	IntDen	RawIntDen	ave of background mean	0.001 x CTCF (=ID-area x backg ave)			Area	Mean	Min	Max	IntDen	RawIntDen	ave of background mean	0.001 x CTCF (=ID-area x backg ave)		NUP60(1-539)-GFP	nup60(1-388)-GFP	nup60(189-539)-GFP	nup60(189-388)-GFP
184.711	47.9078	19.9997	72.2457		_001	9892	235.43	208	412	2328871	2328871				_001	13182	222.121	205	334	2927999	2927999				_001	12173	216.298	200	254	2632995	2632995				_001	14320	222.284	204	284	3183113	3183113				733.816	6.11633	49.1851	50.7008
87.4155	169.706	14.9805	59.6694			9892	216.239	201	234	2139035	2139035					13182	220.412	205	314	2905468	2905468					12173	215.311	201	245	2620982	2620982					14320	217.694	201	247	3117371	3117371				300.983	-24.4193	0.824828	41.7862
87.4565	176.486	23.8982	19.3757			9892	216.676	201	231	2143361	2143361					13182	218.222	204	240	2876600	2876600					12173	214.735	198	229	2613971	2613971					14320	217.438	204	258	3113718	3113718				316.367	17.9557	54.6816	-9.64933
156.082	206.465	51.3564	7.31102			9892	217.356	203	232	2150087	2150087	216.757	184.711			13182	216.826	201	231	2858200	2858200	218.487	47.9078			12173	213.919	199	254	2604031	2604031	214.655	19.9997			14320	216.586	201	256	3101506	3101506	217.239	72.2457		455.468	0.145533	58.7319	-24.8465
109.821	284.193	15.918	51.7172		_002	13357	223.776	203	348	2988970	2988970				_002	19178	225.674	204	392	4327969	4327969				_002	16054	215.621	199	299	3461587	3461587				_001b	11308	221.792	204	269	2508021	2508021				98.344	33.3024	38.0212	30.3004
134.602	226.508	32.3608	43.2263			13357	217.066	203	244	2899353	2899353					19178	216.888	203	235	4159471	4159471					16054	215.229	200	271	3455287	3455287					11308	216.795	202	268	2451513	2451513				319.83	30.6082	25.9863	16.4052
76.821	178.57	16.0208	45.8182			13357	218.001	204	243	2911835	2911835					19178	218.07	204	237	4182141	4182141					16054	215.324	201	248	3456819	3456819					11308	215.645	201	253	2438519	2438519				137.403	42.8789	-0.194835	42.6991
84.2205	170.693	23.0257	54.362			13357	216.626	203	234	2893475	2893475	217.231	87.4155			19178	215.516	201	256	4133157	4133157	216.825	169.706			16054	213.512	200	230	3427726	3427726	214.688	14.9805			11308	217.105	202	272	2455025	2455025	216.515	59.6694		297.32	44.7746	48.6215	66.6357
112.78	149.841	-2.49448	43.3876		_003	10236	225.413	206	326	2307331	2307331				__003	15321	229.646	206	380	3518405	3518405				_003	13501	216.561	202	243	2923796	2923796				_002	28111	217.281	202	292	6107984	6107984				330.029	4.93143	-19.4444	14.0026
104.203	230.466	39.4205	42.5314			10236	216.413	204	243	2215201	2215201					15321	218.659	202	233	3350068	3350068					13501	215.933	200	236	2915318	2915318					28111	218.283	203	280	6136157	6136157				554.424	-8.84458	67.3598	41.4639
94.8777	156.319	21.8183	58.0452			10236	217.639	202	232	2227756	2227756					15321	219.126	204	242	3357228	3357228					13501	214.605	201	229	2897388	2897388					28111	216.979	201	259	6099498	6099498				250.757	20.3944	21.8841	47.0504
190.598	161.147	8.09721	60.5737			10236	216.556	203	246	2216670	2216670	216.869	87.4565			15321	216.595	200	239	3318457	3318457	218.127	176.486			13501	213.836	199	233	2887002	2887002	214.791	23.8982			28111	214.513	200	255	6030168	6030168	216.592	19.3757		480.259	70.8313	25.8418	77.9186
55.7681	142.243	27.6313	8.56543		_004	11782	230.44	202	396	2715042	2715042				_004	13603	233.053	207	419	3170219	3170219				_005	16274	218.009	201	492	3547885	3547885				_003	18438	218.273	203	254	4024521	4024521				194.423	-29.378	47.3151	-13.7011
311.575	58.1707	-1.85824	4.95377			11782	217.204	203	237	2559095	2559095					13603	217.849	203	236	2963397	2963397					16274	214.855	202	234	3496545	3496545					18438	217.508	202	294	4010417	4010417				799.188	58.6041	-16.5276	-29.5916
72.1981	124.506	-0.904354	16.4634			11782	218.238	204	253	2571286	2571286					13603	218.809	204	237	2976460	2976460					16274	215.217	199	231	3502449	3502449					18438	218.238	204	406	4023876	4023876				250.255	6.61796	-12.7435	24.5004
101.292	103.512	21.9621	25.274			11782	216.135	201	247	2546508	2546508	217.192	156.082			13603	216.967	202	234	2951400	2951400	217.875	206.465			16274	214.489	201	249	3490599	3490599	214.854	51.3564			18438	217.884	203	280	4017351	4017351	217.877	7.31102		281.072	-24.6226	2.56656	19.4672
75.2295	194.61	33.2322	29.0781		_005	13671	233.764	210	389	3195785	3195785				_005	18746	232.676	207	408	4361748	4361748				_006	15546	216.416	201	264	3364402	3364402				_004	13862	220.592	202	288	3057849	3057849				284.392	17.6855	51.357	38.5725
190.14	143.019	62.8917	56.6705			13671	223.338	207	247	3053251	3053251					18746	218.66	205	276	4098997	4098997					15546	215.645	199	248	3352417	3352417					13862	217.573	201	258	3015997	3015997				690.893	58.2127	45.621	35.6875
167.818	80.5185	45.6069	78.7617			13671	225.662	208	255	3085023	3085023					18746	217.589	201	275	4078923	4078923					15546	216.036	200	244	3358499	3358499					13862	217.764	204	258	3018645	3018645				524.608	-0.396203	93.4655	64.403
102.975	167.382	50.4368	62.9218			13671	228.192	214	267	3119615	3119615	225.731	109.821			18746	216.299	200	284	4054735	4054735	217.516	284.193			15546	214.495	199	320	3334543	3334543	215.392	15.918			13862	215.247	202	233	2983755	2983755	216.861	51.7172		412.921	43.6029	73.8789	52.7573
114.766	156.777	51.483	55.2307		_006	19669	225.214	206	410	4429728	4429728				_006	18124	230.526	206	387	4178054	4178054				_007	14251	217.177	202	280	3094991	3094991				_005	13164	220.227	203	287	2899064	2899064				116.188	50.7618	30.1138	3.55118
111.472	93.703		102.834			19669	216.38	202	236	4255988	4255988					18124	219.629	203	237	3980552	3980552					14251	215.632	200	231	3072977	3072977					13164	217.505	203	252	2863237	2863237				423.751	-16.7688		83.7745
70.0243	209.152		45.9935			19669	218.921	204	266	4305950	4305950					18124	217.517	201	234	3942285	3942285					14251	215.535	198	231	3071588	3071588					13164	217.812	204	287	2867282	2867282				208.133	23.7686		25.559
63.4452	104.665		38.8543			19669	219.81	204	256	4323436	4323436	218.37	134.602			18124	216.939	201	235	3931802	3931802	218.028	226.508			14251	213.552	198	234	3043330	3043330	214.906	32.3608			13164	215.512	202	299	2837000	2837000	216.943	43.2263		270.039	-12.7493		-13.1556
151.308	94.9216		20.9826		_007a	14241	224.977	205	331	3203893	3203893				_007	16721	229.275	207	363	3833703	3833703				_008	14798	224.27	208	264	3318747	3318747				_006	14268	221.018	204	315	3153479	3153479				554.109	26.2407		15.0678
60.6441	216.141		22.0986			14241	219.965	205	244	3132526	3132526					16721	220.122	206	235	3680661	3680661					14798	223.832	206	281	3312260	3312260					14268	218.007	204	263	3110523	3110523				233.468	39.6994		29.5317
82.3324	183.66		54.7653			14241	218.229	204	237	3107799	3107799					16721	218.497	202	235	3653482	3653482					14798	224.061	208	278	3315657	3315657					14268	217.547	203	255	3103965	3103965				191.544	35.3953		31.1755
92.8791	179.884		50.5205			14241	220.553	204	260	3140902	3140902	219.582	76.821			16721	217.167	202	232	3631250	3631250	218.595	178.57			14798	221.669	206	313	3280256	3280256	223.187	16.0208			14268	217.865	203	251	3108501	3108501	217.806	45.8182		389.248	30.8418		54.5279
	140.058		-17.2122		_007b	14189	227.85	208	320	3232963	3232963				_008	19751	226.865	206	781	4480815	4480815				_009	13655	218.769	203	258	2987285	2987285				_007a	12457	222.303	204	308	2769224	2769224					7.10182		-12.5917
	75.4797		1.25006			14189	223.611	207	258	3172819	3172819					19751	219.032	204	240	4326107	4326107					13655	217.118	202	249	2964741	2964741					12457	217.621	202	242	2710908	2710908					10.829		39.9387
	76.2051		56.7936			14189	221.481	206	251	3142599	3142599					19751	218.236	202	250	4310371	4310371					13655	217.569	202	233	2970903	2970903					12457	218.099	203	238	2716855	2716855					-3.29085		29.3508
	133.754		4.36257			14189	220.651	205	255	3130822	3130822	221.914	84.2205			19751	217.401	203	233	4293885	4293885	218.223	170.693			13655	216.56	200	247	2957133	2957133	217.082	23.0257			12457	218.096	201	259	2716823	2716823	217.939	54.362			49.2505		-23.6794
	32.3574		2.39549		_008	13852	228.537	209	324	3165696	3165696				_009	16763	228.115	206	339	3823899	3823899				_010	31388	215.836	201	266	6774656	6774656				_007b	15121	218.914	202	269	3310194	3310194					-12.4422		-38.5141
	113.985		42.1399			13852	220.273	206	242	3051224	3051224					16763	218.735	204	233	3666662	3666662					31388	217.614	202	236	6830459	6830459					15121	216.988	201	240	3281068	3281068					46.8509		44.3326
						13852	220.999	206	286	3061282	3061282					16763	219.871	206	238	3685700	3685700					31388	215.761	197	236	6772308	6772308					15121	215.268	202	236	3255067	3255067
						13852	219.914	203	292	3046248	3046248	220.395	112.78			16763	218.924	203	253	3669826	3669826	219.177	149.841			31388	214.371	198	230	6728689	6728689	215.915	-2.49448			15121	215.877	200	237	3264275	3264275	216.044	43.3876
					_009	9229	232.342	211	362	2144280	2144280				_010	19708	231.041	208	451	4553363	4553363				_011	10930	219.68	202	261	2401102	2401102				_007c	13734	219.129	201	292	3009524	3009524
						9229	222.334	206	264	2051922	2051922					19708	219.325	203	239	4322461	4322461					10930	216.835	202	232	2370008	2370008					13734	216.361	202	242	2971506	2971506
						9229	220.665	205	249	2036513	2036513					19708	220.801	205	239	4351551	4351551					10930	216.456	202	245	2365860	2365860					13734	216.361	202	242	2971506	2971506
						9229	220.153	205	300	2031791	2031791	221.051	104.203			19708	217.916	203	241	4294694	4294694	219.347	230.466			10930	214.929	199	236	2349174	2349174	216.073	39.4205			13734	215.376	201	260	2957979	2957979	216.033	42.5314
					_010a	7816	231.493	209	375	1809346	1809346				_011	14402	228.952	209	411	3297371	3297371				_012	13066	217.786	202	292	2845590	2845590				_008	14772	220.399	203	306	3255740	3255740
						7816	218.817	201	259	1710277	1710277					14402	219.169	203	234	3156477	3156477					13066	217.14	201	239	2837152	2837152					14772	217.196	200	231	3208422	3208422
						7816	219.812	204	253	1718049	1718049					14402	217.758	202	232	3136148	3136148					13066	216.003	203	245	2822297	2822297					14772	216.658	203	233	3200477	3200477
						7816	219.432	204	285	1715083	1715083	219.354	94.8777			14402	217.368	202	233	3130529	3130529	218.098	156.319			13066	215.205	201	231	2811863	2811863	216.116	21.8183			14772	215.556	201	235	3184192	3184192	216.47	58.0452
					_010b	9731	236.392	208	423	2300327	2300327				_012	13796	230.574	207	350	3180995	3180995				_013	12682	216.219	200	254	2742087	2742087				_009	16090	220.857	201	258	3553584	3553584
						9731	217.499	201	246	2116486	2116486					13796	220.753	203	406	3045503	3045503					12682	217.586	201	255	2759420	2759420					16090	217.421	200	237	3498296	3498296
						9731	217.094	200	242	2112539	2112539					13796	218.222	203	243	3010587	3010587					12682	215.381	200	233	2731456	2731456					16090	216.998	200	280	3491503	3491503
						9731	215.822	201	244	2100165	2100165	216.805	190.598			13796	217.704	205	233	3003447	3003447	218.893	161.147			12682	213.774	200	245	2711086	2711086	215.58	8.09721			16090	216.857	203	251	3489237	3489237	217.092	60.5737
					_011	14290	223.582	208	325	3194981	3194981				_013	13931	228.266	206	396	3179976	3179976				_014	14142	217.813	200	257	3080314	3080314				_010a	16743	217.442	202	262	3640630	3640630
						14290	220.173	202	256	3146279	3146279					13931	218.364	201	326	3042029	3042029					14142	216.233	202	237	3057969	3057969					16743	216.538	201	239	3625504	3625504
						14290	218.991	204	255	3129384	3129384					13931	219.064	205	240	3051779	3051779					14142	216.3	202	276	3058920	3058920					16743	217.381	202	235	3639606	3639606
						14290	219.873	205	271	3141979	3141979	219.679	55.7681			13931	216.739	202	234	3019389	3019389	218.056	142.243			14142	215.045	199	230	3041165	3041165	215.859	27.6313			16743	216.872	202	232	3631095	3631095	216.93	8.56543
					_012	15115	239.821	209	448	3624889	3624889				_014a	19208	220.861	202	305	4242307	4242307				_015	15735	215.85	200	305	3396393	3396393				_010b	12368	215.689	202	247	2667644	2667644
						15115	217.782	204	246	3291780	3291780					19208	217.143	200	234	4170886	4170886					15735	215.837	200	281	3396193	3396193					12368	213.903	198	229	2645550	2645550
						15115	220.414	206	256	3331556	3331556					19208	218.947	204	239	4205538	4205538					15735	216.363	201	241	3404477	3404477					12368	215.301	200	232	2662837	2662837
						15115	219.425	204	244	3316616	3316616	219.207	311.575			19208	217.409	202	233	4175992	4175992	217.833	58.1707			15735	215.703	202	244	3394088	3394088	215.968	-1.85824			12368	216.662	203	230	2679670	2679670	215.289	4.95377
					_013	10985	223.067	204	401	2450392	2450392				_014b	15979	225.451	205	328	3602474	3602474				_016	16794	214.854	198	241	3608255	3608255				_011	11613	219.819	203	261	2552762	2552762
						10985	217.616	202	247	2390512	2390512					15979	218.837	202	240	3496796	3496796					16794	216.178	200	266	3630500	3630500					11613	218.588	201	251	2538464	2538464
						10985	216.257	201	242	2375583	2375583					15979	218.052	204	241	3484250	3484250					16794	214.907	201	230	3609145	3609145					11613	218.456	204	249	2536924	2536924
						10985	215.611	202	268	2368489	2368489	216.495	72.1981			15979	216.087	203	238	3452847	3452847	217.659	124.506			16794	213.638	200	233	3587836	3587836	214.908	-0.904354			11613	218.161	204	274	2533506	2533506	218.402	16.4634
					_014	14113	224.913	206	323	3174200	3174200				_015a	13820	224.476	201	369	3102259	3102259				_017	14570	217.496	203	278	3168917	3168917				_012	21250	218.729	205	269	4647999	4647999
						14113	217.966	203	245	3076154	3076154					13820	217.162	203	233	3001173	3001173					14570	215.227	202	244	3135863	3135863					21250	218.15	203	248	4635680	4635680
						14113	218.606	204	257	3085187	3085187					13820	217.694	202	232	3008537	3008537					14570	215.844	202	248	3144841	3144841					21250	217.879	202	255	4629919	4629919
						14113	216.636	202	247	3057387	3057387	217.736	101.292			13820	216.102	202	232	2986525	2986525	216.986	103.512			14570	216.895	200	248	3160155	3160155	215.989	21.9621			21250	216.591	203	251	4602567	4602567	217.54	25.274
					_016	11243	222.615	201	305	2502863	2502863				_015b	15379	232.058	206	407	3568824	3568824				_018	14886	218.778	201	272	3256731	3256731				_013a	13755	219.61	201	283	3020731	3020731
						11243	217.353	199	235	2443705	2443705					15379	219.401	204	247	3374164	3374164					14886	216.963	201	247	3229715	3229715					13755	217.096	201	266	2986149	2986149
						11243	215.163	198	229	2419075	2419075					15379	219.903	205	241	3381886	3381886					14886	216.614	202	245	3224523	3224523					13755	217.687	204	240	2994281	2994281
						11243	215.256	201	238	2420122	2420122	215.924	75.2295			15379	218.908	203	235	3366582	3366582	219.404	194.61			14886	216.06	200	233	3216268	3216268	216.546	33.2322			13755	217.704	202	255	2994514	2994514	217.496	29.0781
					_017a	17475	228.759	207	375	3997558	3997558				_016	13576	230.323	209	349	3126865	3126865				_019	19690	220.077	203	282	4333318	4333318				_013b	13227	220.05	202	277	2910603	2910603
						17475	218.171	203	235	3812540	3812540					13576	220.22	204	236	2989706	2989706					19690	217.347	204	239	4279567	4279567					13227	215.522	201	258	2850705	2850705
						17475	217.893	204	243	3807686	3807686					13576	220.15	204	246	2988755	2988755					19690	217.345	203	307	4279517	4279517					13227	217.349	204	246	2874880	2874880
						17475	217.57	202	240	3802036	3802036	217.878	190.14			13576	218.995	204	237	2973082	2973082	219.788	143.019			19690	215.957	202	250	4252191	4252191	216.883	62.8917			13227	214.426	200	244	2836210	2836210	215.766	56.6705
					_017b	24999	223.132	203	322	5578077	5578077				_017	14295	223.384	206	325	3193269	3193269				_020	18851	218.566	202	272	4120194	4120194				_014a	12060	225.086	209	397	2714539	2714539
						24999	217.2	203	235	5429784	5429784					14295	217.586	203	234	3110389	3110389					18851	215.738	200	231	4066875	4066875					12060	218.048	203	252	2629659	2629659
						24999	216.137	201	246	5403204	5403204					14295	218.441	204	235	3122607	3122607					18851	215.597	200	240	4064227	4064227					12060	218.846	202	268	2639281	2639281
						24999	215.92	201	234	5397786	5397786	216.419	167.818			14295	217.226	199	233	3105244	3105244	217.751	80.5185			18851	217.106	202	243	4092656	4092656	216.147	45.6069			12060	218.772	204	250	2638396	2638396	218.555	78.7617
					_018	13103	224.923	207	373	2947160	2947160				_018	18807	227.256	204	398	4273997	4273997				_021a	24584	217.025	201	239	5335333	5335333				_014b	9283	225.705	208	270	2095218	2095218
						13103	217.928	202	234	2855508	2855508					18807	218.512	204	236	4109553	4109553					24584	215.318	199	242	5293375	5293375					9283	219.329	205	262	2036031	2036031
						13103	217.36	202	238	2848064	2848064					18807	219.603	204	234	4130067	4130067					24584	214.008	199	238	5261182	5261182					9283	219.294	204	261	2035704	2035704
						13103	215.903	201	232	2828980	2828980	217.064	102.975			18807	216.952	203	235	4080225	4080225	218.356	167.382			24584	215.593	198	256	5300128	5300128	214.973	50.4368			9283	218.157	203	236	2025155	2025155	218.927	62.9218
					_019	12993	226.6	204	349	2944213	2944213				_019a	20954	228.412	206	410	4786144	4786144				_021b	28221	217.168	203	262	6128706	6128706				_015	17969	220.999	204	273	3971125	3971125
						12993	218.308	203	265	2836474	2836474					20954	220.115	203	237	4612299	4612299					28221	215.968	201	261	6094826	6094826					17969	218.208	203	264	3920979	3920979
						12993	218.236	204	253	2835542	2835542					20954	221.069	206	237	4632284	4632284					28221	215.285	199	238	6075561	6075561					17969	219.383	202	289	3942090	3942090
						12993	216.757	202	234	2816327	2816327	217.767	114.766			20954	221.606	206	240	4643530	4643530	220.93	156.777			28221	214.779	200	235	6061285	6061285	215.344	51.483			17969	216.184	202	245	3884614	3884614	217.925	55.2307
					_020	13224	225.598	204	346	2983306	2983306				_019b	17051	224.704	203	352	3831430	3831430														_016a	16632	225.634	202	315	3752749	3752749
						13224	218.011	203	242	2882978	2882978					17051	220.533	202	237	3760304	3760304															16632	219.292	205	262	3647259	3647259
						13224	217.189	202	232	2872107	2872107					17051	218.987	203	251	3733949	3733949															16632	219.859	205	264	3656696	3656696
						13224	216.305	203	232	2860421	2860421	217.168	111.472			17051	218.106	203	235	3718918	3718918	219.209	93.703													16632	219.203	204	258	3645780	3645780	219.451	102.834
					_021	15081	221.22	205	325	3336222	3336222				_020	12549	235.186	207	431	2951347	2951347														_016b	14550	220.724	203	271	3211540	3211540
						15081	217.778	203	240	3284303	3284303					12549	218.314	204	234	2739622	2739622															14550	219.058	205	260	3187300	3187300
						15081	216.371	200	238	3263088	3263088					12549	219.519	201	236	2754749	2754749															14550	217.208	203	259	3160383	3160383
						15081	215.582	201	238	3251194	3251194	216.577	70.0243			12549	217.724	204	236	2732218	2732218	218.519	209.152													14550	216.424	202	241	3148973	3148973	217.563	45.9935
					_022	10303	223.088	204	348	2298475	2298475				_021	14225	224.452	205	386	3192832	3192832														_017	12094	222.305	205	309	2688557	2688557
						10303	216.902	203	236	2234737	2234737					14225	217.952	203	240	3100372	3100372															12094	218.627	204	254	2644080	2644080
						10303	217.415	203	242	2240026	2240026					14225	217.405	204	243	3092588	3092588															12094	219.889	204	249	2659336	2659336
						10303	216.473	201	382	2230323	2230323	216.93	63.4452			14225	215.926	200	247	3071554	3071554	217.094	104.665													12094	218.761	204	263	2645698	2645698	219.092	38.8543
					_023	10873	231.659	205	441	2518828	2518828				_022	13526	225.033	205	351	3043797	3043797														_018	15992	220.886	205	281	3532410	3532410
						10873	218.113	202	234	2371542	2371542					13526	217.687	203	234	2944438	2944438															15992	219.214	204	259	3505665	3505665
						10873	218.275	200	249	2373304	2373304					13526	218.182	204	234	2951132	2951132															15992	219.739	203	292	3514062	3514062
						10873	216.841	204	232	2357708	2357708	217.743	151.308			13526	218.177	204	233	2951067	2951067	218.015	94.9216													15992	219.769	203	295	3514538	3514538	219.574	20.9826
					_024	18654	220.122	201	300	4106162	4106162				_023	11961	236.604	210	465	2830018	2830018														_019	14393	220.444	204	269	3172851	3172851
						18654	217.204	203	247	4051715	4051715					11961	219.544	205	286	2625963	2625963															14393	220.593	205	259	3175000	3175000
						18654	217.922	204	242	4065120	4065120					11961	218.128	204	237	2609033	2609033															14393	218.746	202	272	3148408	3148408
						18654	215.488	202	258	4019714	4019714	216.871	60.6441			11961	217.928	204	232	2606635	2606635	218.533	216.141													14393	217.387	202	280	3128855	3128855	218.909	22.0986
					_025	20613	220.453	203	358	4544188	4544188				_024	12753	234.346	210	370	2988619	2988619														_020a	13472	223.72	206	297	3013962	3013962
						20613	217.422	202	239	4481725	4481725					12753	220.025	204	240	2805980	2805980															13472	221.474	205	288	2983691	2983691
						20613	216.703	202	259	4466890	4466890					12753	219.434	204	268	2798447	2798447															13472	218.481	202	258	2943375	2943375
						20613	215.25	201	236	4436951	4436951	216.458	82.3324			12753	220.376	206	245	2810459	2810459	219.945	183.66													13472	219.011	204	351	2950512	2950512	219.655	54.7653
					_026	14470	223.768	205	373	3237924	3237924				_025	21026	228.189	207	463	4797908	4797908														_020b	14230	223.302	204	318	3177582	3177582
						14470	216.948	203	264	3139244	3139244					21026	219.744	204	249	4620342	4620342															14230	219.764	204	324	3127241	3127241
						14470	218.048	203	245	3155155	3155155					21026	219.996	205	236	4625638	4625638															14230	218.63	202	280	3111098	3111098
						14470	217.052	202	243	3140741	3140741	217.349	92.8791			21026	219.162	202	242	4608103	4608103	219.634	179.884													14230	220.86	203	282	3142840	3142840	219.751	50.5205
															_026	14255	228.8	205	387	3261542	3261542														_021	12817	216.944	200	251	2780568	2780568
																14255	219.287	203	246	3125935	3125935															12817	217.503	201	257	2787730	2787730
																14255	219.906	206	244	3134765	3134765															12817	219.441	204	279	2812577	2812577
																14255	217.731	201	234	3103752	3103752	218.975	140.058													12817	217.916	202	256	2793032	2793032	218.287	-17.2122
															_027	16660	223.333	204	321	3720721	3720721														_022a	12376	217.787	201	248	2695332	2695332
																16660	218.778	205	241	3644847	3644847															12376	217.078	199	252	2686558	2686558
																16660	219.237	204	246	3652490	3652490															12376	217.997	203	239	2697935	2697935
																16660	218.391	202	236	3638396	3638396	218.802	75.4797													12376	217.983	204	257	2697759	2697759	217.686	1.25006
															_028	16477	223.781	205	325	3687233	3687233														_022b	16051	221.245	203	306	3551198	3551198
																16477	218.852	202	242	3606017	3606017															16051	218.495	203	270	3507067	3507067
																16477	220.28	205	297	3629549	3629549															16051	217.808	204	257	3496043	3496043
																16477	218.335	203	236	3597498	3597498	219.156	76.2051													16051	216.816	204	265	3480116	3480116	217.706	56.7936
															_029a	18090	227.197	206	425	4109996	4109996														_023	15286	217.441	202	261	3323799	3323799
																18090	219.862	205	257	3977301	3977301															15286	217.692	200	271	3327644	3327644
																18090	219.428	204	235	3969453	3969453															15286	217.275	202	255	3321272	3321272
																18090	220.12	205	282	3981963	3981963	219.803	133.754													15286	216.499	201	314	3309405	3309405	217.155	4.36257
															_029b	13458	219.818	203	315	2958306	2958306														_024	17448	218.323	202	257	3809299	3809299
																13458	217.511	203	243	2927264	2927264															17448	218.877	201	247	3818968	3818968
																13458	218.35	203	242	2938557	2938557															17448	218.251	198	243	3808052	3808052
																13458	216.379	200	233	2912026	2912026	217.413	32.3574													17448	217.429	201	276	3793697	3793697	218.186	2.39549
															_030	15887	227.262	208	388	3610518	3610518														_025	16582	219.993	204	266	3647929	3647929
																15887	221.007	204	240	3511136	3511136															16582	218.274	202	248	3619421	3619421
																15887	220.347	205	241	3500649	3500649															16582	216.989	199	249	3598111	3598111
																15887	218.909	203	235	3477811	3477811	220.088	113.985													16582	217.093	203	279	3599837	3599837	217.452	42.1399
[truncated: 32 more columns]

## Sheet: 11_22_2020
			GFP										NUP60-GFP										MAR-mCherry TCF			MAR-mCherry (GFP)									MAR-mCherry (NUP60-GFP)
GFP	NUP60-GFP		image	Area	Mean	Min	Max	IntDen	RawIntDen	ave of background mean	0.001 x CTCF (=ID-area x backg ave)		image	Area	Mean	Min	Max	IntDen	RawIntDen	ave of background mean	0.001 x CTCF (=ID-area x backg ave)		GFP	NUP60-GFP		Area	Mean	Min	Max	IntDen	RawIntDen	ave of background mean	0.001 x CTCF (=ID-area x backg ave)		Area	Mean	Min	Max	IntDen	RawIntDen	ave of background mean	0.001 x CTCF (=ID-area x backg ave)
50.0045	73.0492		_001	16944	216.948	202	578	3675964	3675964				_001	15895	219.744	202	287	3492832	3492832							16944	219.029	205	263	3711232	3711232				15895	247.119	213	597	3927950	3927950
32.4853	70.1597			16944	215.208	201	239	3646489	3646489					15895	216.356	202	247	3438974	3438974							16944	219.872	205	247	3725508	3725508				15895	223.541	208	245	3553182	3553182
113.033	110.894			16944	213.45	198	229	3616700	3616700					15895	214.999	202	247	3417406	3417406							16944	216.539	203	232	3669041	3669041				15895	221.237	204	250	3516557	3516557
52.9167	233.867			16944	213.332	200	228	3614698	3614698	213.997	50.0045			15895	214.09	199	230	3402957	3402957	215.148	73.0492		23.7488	406.498		16944	216.472	200	232	3667894	3667894	217.628	23.7488		15895	219.856	206	245	3494610	3494610	221.545	406.498
40.3189	41.0397		_002	15954	216.535	201	316	3454597	3454597				_002	13249	221.019	202	314	2928287	2928287				19.3224	349.9		15954	220.366	205	239	3515716	3515716				13249	248.421	215	556	3291324	3291324
72.4971	119.695			15954	215.718	200	230	3441557	3441557					13249	215.956	201	231	2861199	2861199				36.6728	601.198		15954	221.691	204	237	3536856	3536856				13249	223.554	210	258	2961864	2961864
41.3411	52.157			15954	214.099	200	230	3415734	3415734					13249	216.54	204	232	2868933	2868933				59.9223	716.783		15954	218.319	204	233	3483065	3483065				13249	222.105	207	238	2942670	2942670
28.2674	15.722			15954	213.679	200	227	3409038	3409038	214.499	32.4853			13249	214.676	201	228	2844241	2844241	215.724	70.1597		36.1375	247.049		15954	217.454	200	233	3469260	3469260	219.155	19.3224		13249	220.374	205	242	2919733	2919733	222.011	349.9
45.0009	161.939		_003	18204	221.173	202	766	4026238	4026238				_003	19529	222.232	202	323	4339964	4339964				47.5375	372.966		18204	221.643	206	264	4034787	4034787				19529	254.613	215	529	4972335	4972335
49.7168	60.806			18204	216.222	203	236	3936107	3936107					19529	217.175	202	237	4241202	4241202				-14.5181	100.33		18204	222.243	207	239	4045715	4045715				19529	225.841	210	253	4410453	4410453
6.75634	72.9709			18204	214.538	200	231	3905451	3905451					19529	217.271	202	251	4243091	4243091				37.5274	51.6556		18204	219.016	203	234	3986966	3986966				19529	222.674	200	286	4348596	4348596
57.5639	202.042			18204	214.132	197	238	3898067	3898067	214.964	113.033			19529	215.214	201	237	4202923	4202923	216.553	110.894		33.8358	655.758		18204	217.626	200	231	3961671	3961671	219.628	36.6728		19529	222.969	208	256	4354367	4354367	223.828	601.198
44.6611	79.0811		_004	18694	217.285	200	305	4061926	4061926				_004	14099	233.455	204	475	3291489	3291489				47.0591	422.045		18694	222.483	206	309	4159099	4159099				14099	273.816	215	643	3860526	3860526
34.0013	141.766			18694	215.404	200	247	4026765	4026765					14099	217.274	202	233	3063349	3063349				26.0958	297.33		18694	221.455	207	237	4139882	4139882				14099	224.302	210	242	3162434	3162434
35.3592	53.5295			18694	213.77	199	228	3996218	3996218					14099	217.096	201	232	3060841	3060841				36.8218	647.732		18694	218.802	203	235	4090286	4090286				14099	223.841	208	268	3155931	3155931
51.865	66.2133			18694	214.189	198	253	4004044	4004044	214.454	52.9167			14099	216.234	203	235	3048686	3048686	216.868	233.867		39.886	262.763		18694	217.576	204	239	4067367	4067367	219.278	59.9223		14099	220.786	206	240	3112858	3112858	222.976	716.783
40.8081	80.102		_005	19545	216.721	200	273	4235816	4235816				_006	16977	216.969	201	306	3683489	3683489				37.6566	826.3		19545	220.56	204	263	4310844	4310844				16977	233.316	206	398	3961005	3961005
32.7867	59.9187			19545	216.164	203	233	4224923	4224923					16977	215.465	202	239	3657954	3657954				69.9876	398.767		19545	221.28	205	297	4324923	4324923				16977	221.55	207	280	3761246	3761246
44.8958	155.915			19545	213.96	199	234	4181847	4181847					16977	214.681	201	231	3644634	3644634				31.8453	253.325		19545	217.399	202	299	4249071	4249071				16977	218.563	203	237	3710548	3710548
26.484	90.8728			19545	213.851	198	232	4179719	4179719	214.658	40.3189			16977	213.51	199	256	3624766	3624766	214.552	41.0397		49.8006	523.577		19545	217.454	203	239	4250139	4250139	218.711	36.1375		16977	216.179	202	232	3670066	3670066	218.764	247.049
28.0145	141.399		_006	20219	218.202	203	354	4411818	4411818				_007	20677	223.342	206	380	4618052	4618052				65.7899	239.007		20219	221.005	206	259	4468496	4468496				20677	241.452	213	542	4992497	4992497
28.1971	342.505			20219	216.008	201	248	4367461	4367461					20677	218.531	203	236	4518572	4518572				26.7496	429.983		20219	220.913	205	245	4466645	4466645				20677	225.702	206	258	4666844	4666844
38.415	129.738			20219	213.737	199	231	4321552	4321552					20677	217.139	203	280	4489785	4489785				24.4737	377.703		20219	218.101	202	245	4409787	4409787				20677	222.824	206	382	4607324	4607324
52.2245	150.042			20219	214.103	200	230	4328951	4328951	214.616	72.4971			20677	216.991	202	242	4486713	4486713	217.554	119.695		30.9784	790.561		20219	216.947	203	233	4386450	4386450	218.654	47.5375		20677	221.716	205	241	4584412	4584412	223.414	372.966
30.396	100.752		_007	24189	215.783	202	285	5219569	5219569				_010	18287	221.632	206	385	4052993	4052993				27.7223	874.834		24189	220.199	204	262	5326405	5326405				18287	230.301	211	306	4211522	4211522
32.5789	62.9786			24189	214.93	199	233	5198941	5198941					18287	219.517	204	236	4014305	4014305				-17.7844	313.086		24189	220.629	206	239	5336794	5336794				18287	226.839	211	244	4148203	4148203
57.4706	137.483			24189	213.48	197	229	5163876	5163876					18287	218.356	203	237	3993084	3993084				42.4058	652.07		24189	222.103	206	257	5372457	5372457				18287	223.676	208	242	4090355	4090355
17.0597	152.13			24189	213.811	198	241	5171882	5171882	214.074	41.3411			18287	218.468	202	233	3995127	3995127	218.78	52.157		31.8871	403.784		24189	219.667	203	254	5313526	5313526	220.8	-14.5181		18287	223.93	209	247	4095016	4095016	224.815	100.33
25.5595	164.236		_008	15337	217.225	201	266	3331576	3331576				_012	13559	217.304	203	246	2946423	2946423				17.4882	471.873		15337	221.882	204	272	3403002	3403002				13559	226.749	208	381	3074490	3074490
45.6047	106.181			15337	215.947	200	230	3311982	3311982					13559	216.998	203	232	2942275	2942275				31.7298	574.157		15337	221.832	206	235	3402241	3402241				13559	224.697	209	240	3046670	3046670
	103.519			15337	216.006	202	235	3312891	3312891					13559	216.752	202	233	2938935	2938935				29.3552	570.571		15337	218.701	203	235	3354216	3354216				13559	223.533	208	240	3030881	3030881
	73.7464			15337	214.192	201	249	3285056	3285056	215.382	28.2674			13559	214.683	200	233	2910893	2910893	216.144	15.722		20.3013	648.918		15337	217.772	201	235	3339963	3339963	219.435	37.5274		13559	220.588	206	237	2990957	2990957	222.939	51.6556
	202.003		_009	17673	218.21	204	265	3856419	3856419				_013	11933	228.795	206	477	2730211	2730211				38.9381	396.62		17673	223.957	209	272	3957990	3957990				11933	278.074	221	772	3318257	3318257
	70.9002			17673	215.313	201	238	3805225	3805225					11933	215.81	202	238	2575260	2575260					912.835		17673	222.686	208	240	3935527	3935527				11933	224.055	210	240	2673654	2673654
	98.0087			17673	214.838	200	230	3796825	3796825					11933	215.609	200	233	2572868	2572868					344.613		17673	220.892	205	237	3903828	3903828				11933	224.147	209	242	2674750	2674750
	136.734			17673	216.839	200	245	3832189	3832189	215.663	45.0009			11933	214.254	199	229	2556690	2556690	215.224	161.939			885.177		17673	222.549	206	252	3933102	3933102	222.042	33.8358		11933	221.16	207	238	2639102	2639102	223.121	655.758
	168.289		_010	21886	219.51	203	360	4804195	4804195				_014a	13607	221.123	205	300	3008817	3008817					435.442		21886	224.83	209	265	4920619	4920619				13607	256.075	218	540	3484414	3484414
				21886	217.674	203	263	4764012	4764012					13607	216.601	203	281	2947294	2947294					600.34		21886	223.984	209	243	4902113	4902113				13607	224.839	209	245	3059389	3059389
				21886	217.265	201	252	4755063	4755063					13607	217.053	203	237	2953444	2953444					544.395		21886	223.484	207	244	4891165	4891165				13607	225.244	210	244	3064901	3064901
				21886	216.776	201	248	4744367	4744367	217.238	49.7168			13607	216.308	200	235	2943307	2943307	216.654	60.806			660.364		21886	220.57	205	241	4827402	4827402	222.679	47.0591		13607	225.092	209	300	3062826	3062826	225.058	422.045
			_011	15051	215.344	200	245	3241146	3241146				_014b	17579	218.103	200	341	3834039	3834039							15051	220.423	202	261	3317589	3317589				17579	236.689	209	431	4160755	4160755
				15051	215.346	200	235	3241178	3241178					17579	214.793	197	232	3775853	3775853							15051	220.867	204	244	3324268	3324268				17579	222.35	206	241	3908697	3908697
				15051	215.362	201	238	3241414	3241414					17579	213.373	196	228	3750879	3750879							15051	217.819	203	243	3278393	3278393				17579	218.529	203	235	3841515	3841515
				15051	213.978	199	232	3220590	3220590	214.895	6.75634			17579	213.691	200	231	3756472	3756472	213.952	72.9709					15051	217.382	201	233	3271819	3271819	218.689	26.0958		17579	218.446	203	240	3840056	3840056	219.775	297.33
			_012	20768	219.038	202	334	4548990	4548990				_015	19453	225.373	201	426	4384184	4384184							20768	224.617	208	257	4664846	4664846				19453	253.266	211	823	4926776	4926776
				20768	217.284	203	237	4512554	4512554					19453	216.275	201	244	4207206	4207206							20768	224.787	208	253	4668386	4668386				19453	222.306	207	238	4324517	4324517
				20768	216.318	202	231	4492487	4492487					19453	214.368	200	233	4170110	4170110							20768	222.872	207	240	4628597	4628597				19453	218.802	202	235	4256351	4256351
				20768	215.198	202	231	4469232	4469232	216.267	57.5639			19453	214.318	200	233	4169130	4169130	214.987	202.042					20768	220.873	202	242	4587089	4587089	222.844	36.8218		19453	218.797	203	234	4256259	4256259	219.968	647.732
			_013	12039	219.603	203	261	2643805	2643805				_016	18988	218.841	201	339	4155349	4155349							12039	224.594	208	265	2703888	2703888				18988	234.195	206	450	4446889	4446889
				12039	216.81	200	234	2610181	2610181					18988	216.143	203	233	4104130	4104130							12039	223.331	206	264	2688677	2688677				18988	222.842	207	251	4231328	4231328
				12039	215.581	201	230	2595384	2595384					18988	213.97	201	228	4062862	4062862							12039	220.311	206	254	2652319	2652319				18988	219.656	201	254	4170821	4170821
				12039	215.29	203	231	2591882	2591882	215.894	44.6611			18988	213.915	200	230	4061813	4061813	214.676	79.0811					12039	220.201	206	273	2650994	2650994	221.281	39.886		18988	218.571	204	244	4150224	4150224	220.356	262.763
			_014	17873	217.96	203	250	3895600	3895600				_017	13858	226.374	205	350	3137094	3137094							17873	222.773	206	272	3981620	3981620				13858	281.336	211	844	3898748	3898748
				17873	217.241	202	235	3882755	3882755					13858	217.675	204	231	3016537	3016537							17873	222.98	209	253	3985313	3985313				13858	225.091	210	261	3119316	3119316
				17873	215.888	201	233	3858566	3858566					13858	215.463	201	230	2985882	2985882							17873	220.689	207	238	3944372	3944372				13858	219.409	202	233	3040569	3040569
				17873	215.044	200	230	3843478	3843478	216.058	34.0013			13858	215.295	202	230	2983565	2983565	216.144	141.766					17873	218.329	204	233	3902201	3902201	220.666	37.6566		13858	220.628	204	242	3057464	3057464	221.709	826.3
			_015	30330	216.629	202	235	6570352	6570352				_018	20793	218.765	202	280	4548789	4548789							30330	221.918	203	250	6730769	6730769				20793	240.12	212	411	4992807	4992807
				30330	216.692	202	241	6572261	6572261					20793	217.886	201	245	4530498	4530498							30330	222.563	206	240	6750325	6750325				20793	223.818	209	257	4653857	4653857
				30330	215.054	201	253	6522576	6522576					20793	215.818	201	235	4487499	4487499							30330	218.703	203	235	6633250	6633250				20793	220.245	204	250	4579560	4579560
				30330	214.643	199	233	6510129	6510129	215.463	35.3592			20793	214.869	200	242	4467761	4467761	216.191	53.5295					30330	217.565	202	232	6598753	6598753	219.61	69.9876		20793	218.762	205	239	4548714	4548714	220.942	398.767
			_016	17722	217.768	203	261	3859289	3859289				_019a	14924	219.243	201	310	3271988	3271988							17722	221.158	206	285	3919355	3919355				14924	237.16	210	612	3539381	3539381
				17722	214.503	198	261	3801425	3801425					14924	215.646	202	233	3218306	3218306							17722	222.481	206	238	3942816	3942816				14924	222.446	208	246	3319791	3319791
				17722	214.353	200	232	3798757	3798757					14924	214.622	201	244	3203016	3203016							17722	217.896	202	232	3861560	3861560				14924	219.548	203	237	3276538	3276538
				17722	215.669	202	242	3822087	3822087	214.842	51.865			14924	214.152	200	233	3196000	3196000	214.807	66.2133					17722	217.705	203	237	3858169	3858169	219.361	31.8453		14924	218.564	201	240	3261849	3261849	220.186	253.325
			_017	15195	218.398	202	320	3318557	3318557				_019b	21057	220.628	203	293	4645765	4645765							15195	222.787	207	291	3385255	3385255				21057	247.745	213	566	5216768	5216768
				15195	215.885	199	235	3280373	3280373					21057	217.12	202	253	4571900	4571900							15195	221.728	206	240	3369150	3369150				21057	225.207	210	255	4742189	4742189
				15195	216.313	203	272	3286878	3286878					21057	218.205	203	254	4594741	4594741							15195	218.465	203	232	3319582	3319582				21057	222.648	206	273	4688298	4688298
				15195	214.939	201	234	3265991	3265991	215.712	40.8081			21057	215.147	200	246	4530354	4530354	216.824	80.102					15195	218.337	204	234	3317626	3317626	219.51	49.8006		21057	220.786	204	242	4649087	4649087	222.88	523.577
			_018	19151	216.902	202	291	4153884	4153884				_020	17193	218.366	203	272	3754362	3754362							19151	222.277	207	252	4256833	4256833				17193	236.461	212	466	4065475	4065475
				19151	216.473	203	237	4145673	4145673					17193	215.403	202	240	3703418	3703418							19151	219.393	203	251	4201603	4201603				17193	226.466	211	267	3893626	3893626
				19151	214.941	201	233	4116326	4116326					17193	213.715	199	231	3674397	3674397							19151	218.295	202	247	4180565	4180565				17193	221.709	206	246	3811840	3811840
				19151	214.155	200	235	4101284	4101284	215.19	32.7867			17193	215.524	202	233	3705505	3705505	214.881	59.9187					19151	218.838	205	240	4190965	4190965	218.842	65.7899		17193	219.504	204	249	3773939	3773939	222.56	239.007
			_019	19310	216.84	200	379	4187174	4187174				_021	14014	226.943	204	352	3180379	3180379							19310	220.578	206	256	4259360	4259360				14014	254.14	215	507	3561519	3561519
				19310	215.689	202	257	4164956	4164956					14014	215.826	203	231	3024579	3024579							19310	221.853	206	243	4283984	4283984				14014	223.765	210	251	3135840	3135840
				19310	213.841	200	231	4129264	4129264					14014	216.153	203	231	3029169	3029169							19310	217.845	202	235	4206580	4206580				14014	224.182	210	245	3141689	3141689
				19310	214.014	198	235	4132617	4132617	214.515	44.8958			14014	215.473	202	231	3019645	3019645	215.817	155.915					19310	217.88	203	235	4207264	4207264	219.193	26.7496		14014	222.426	204	239	3117074	3117074	223.458	429.983
			_020	23155	216.494	200	265	5012921	5012921				_022	18319	220.883	201	343	4046354	4046354							23155	221.39	205	256	5126292	5126292				18319	243.986	211	572	4469587	4469587
				23155	216.698	201	250	5017634	5017634					18319	215.999	202	232	3956884	3956884							23155	222.898	207	243	5161196	5161196				18319	225.119	209	246	4123947	4123947
				23155	215.092	200	233	4980451	4980451					18319	216.552	203	246	3967018	3967018							23155	219.838	206	237	5090339	5090339				18319	222.208	206	239	4070634	4070634
				23155	214.261	198	233	4961204	4961204	215.35	26.484			18319	215.216	198	231	3942547	3942547	215.922	90.8728					23155	218.264	203	234	5053913	5053913	220.333	24.4737		18319	222.778	207	240	4081070	4081070	223.368	377.703
			_021	17054	217.436	197	295	3708154	3708154				_023	14456	224.537	205	362	3245907	3245907							17054	223.512	207	266	3811782	3811782				14456	284.773	226	909	4116684	4116684
				17054	216.206	201	248	3687178	3687178					14456	215.831	202	231	3120056	3120056							17054	223.384	207	288	3809594	3809594				14456	232.917	215	251	3367041	3367041
				17054	216.209	200	239	3687224	3687224					14456	213.953	201	229	3092911	3092911							17054	222.012	206	244	3786186	3786186				14456	229.394	211	251	3316124	3316124
				17054	214.965	201	243	3666016	3666016	215.793	28.0145			14456	214.483	199	238	3100572	3100572	214.756	141.399					17054	219.692	206	246	3746629	3746629	221.696	30.9784		14456	227.947	210	257	3295208	3295208	230.086	790.561
			_022	17191	216.181	201	253	3716360	3716360				_024	14312	246.982	213	552	3534806	3534806							17191	220.533	204	252	3791176	3791176				14312	282.969	213	855	4049851	4049851
				17191	215.741	202	239	3708809	3708809					14312	225.683	211	291	3229976	3229976							17191	221.393	206	248	3805975	3805975				14312	224.604	207	244	3214526	3214526
				17191	213.953	197	230	3678071	3678071					14312	222.073	207	255	3178303	3178303							17191	217.665	203	236	3741885	3741885				14312	221.473	206	262	3169717	3169717
				17191	213.927	199	228	3677615	3677615	214.54	28.1971			14312	221.396	206	239	3168615	3168615	223.051	342.505					17191	217.702	203	254	3742521	3742521	218.92	27.7223		14312	219.452	205	246	3140804	3140804	221.843	874.834
			_023	27354	217.673	202	255	5954219	5954219				_025	19162	224.677	201	345	4305266	4305266							27354	220.998	204	247	6045175	6045175				19162	240.697	215	491	4612234	4612234
				27354	218.274	203	248	5970680	5970680					19162	218.655	204	239	4189871	4189871							27354	221.178	203	238	6050115	6050115				19162	227.347	211	245	4356423	4356423
				27354	214.915	200	237	5878786	5878786					19162	218.21	203	236	4181336	4181336							27354	224.01	208	241	6127571	6127571				19162	223.098	206	240	4274998	4274998
				27354	215.616	200	246	5897966	5897966	216.268	38.415			19162	216.855	202	238	4155375	4155375	217.907	129.738					27354	219.756	204	238	6011207	6011207	221.648	-17.7844		19162	222.629	208	241	4266019	4266019	224.358	313.086
			_024	28797	217.196	203	277	6254580	6254580				_027	22004	227.11	209	346	4997318	4997318							28797	221.47	206	259	6377669	6377669				22004	256.664	217	683	5647645	5647645
				28797	216.911	203	240	6246377	6246377					22004	220.142	205	236	4844008	4844008							28797	222.936	207	250	6419882	6419882				22004	229.229	209	254	5043945	5043945
				28797	214.594	200	242	6179669	6179669					22004	220.634	201	238	4854839	4854839							28797	218.562	203	244	6293923	6293923				22004	226.337	210	244	4980319	4980319
				28797	214.641	200	234	6181012	6181012	215.382	52.2245			22004	220.096	205	247	4843000	4843000	220.291	150.042					28797	218.494	201	244	6291958	6291958	219.997	42.4058		22004	225.525	204	245	4962448	4962448	227.03	652.07
			_025	20213	217.361	200	300	4393527	4393527				_028	16073	223.558	204	297	3593254	3593254							20213	222.987	206	260	4507234	4507234				16073	249.246	216	588	4006129	4006129
				20213	216.006	202	233	4366138	4366138					16073	218.23	201	255	3507605	3507605							20213	222.46	207	237	4496588	4496588				16073	226.843	212	244	3646053	3646053
				20213	216.266	203	238	4371394	4371394					16073	217.506	201	239	3495977	3495977							20213	221.35	205	248	4474154	4474154				16073	223.404	209	242	3590772	3590772
				20213	215.301	200	233	4351878	4351878	215.858	30.396			16073	216.134	202	233	3473921	3473921	217.29	100.752					20213	220.418	206	253	4455316	4455316	221.409	31.8871		16073	222.125	207	240	3570216	3570216	224.124	403.784
			_026	13258	217.655	202	261	2885674	2885674				_029	11708	221.902	204	308	2598026	2598026							13258	221.402	206	300	2935353	2935353				11708	264.191	219	702	3093146	3093146
				13258	216.242	201	232	2866939	2866939					11708	216.793	204	231	2538218	2538218							13258	222.58	206	249	2950965	2950965				11708	226.05	211	265	2646598	2646598
				13258	215.248	201	232	2853753	2853753					11708	217.147	202	239	2542355	2542355							13258	219.727	204	261	2913135	2913135				11708	223.006	208	242	2610951	2610951
				13258	214.104	200	231	2838586	2838586	215.198	32.5789			11708	215.628	200	230	2524567	2524567	216.523	62.9786					13258	217.943	202	257	2889485	2889485	220.083	17.4882		11708	222.606	207	243	2606273	2606273	223.887	471.873
			_027	19661	219.484	200	303	4315283	4315283				_030	12768	227.084	207	321	2899410	2899410							19661	223.758	209	253	4399303	4399303				12768	269.086	218	679	3435696	3435696
				19661	216.973	201	242	4265907	4265907					12768	217.367	201	242	2775348	2775348							19661	222.837	206	244	4381190	4381190				12768	225.606	207	243	2880532	2880532
				19661	216.985	202	243	4266150	4266150					12768	215.841	199	237	2755861	2755861							19661	222.867	208	238	4381792	4381792				12768	224.078	208	241	2861023	2861023
				19661	215.726	201	239	4241389	4241389	216.561	57.4706			12768	215.741	200	230	2754586	2754586	216.316	137.483					19661	220.728	207	238	4339735	4339735	222.144	31.7298		12768	222.67	209	246	2843053	2843053	224.118	574.157
			_028	17393	218.111	202	248	3793596	3793596				_031	14332	226.483	205	377	3245955	3245955							17393	224.403	209	309	3903043	3903043				14332	263.275	219	600	3773262	3773262
				17393	216.997	203	243	3774237	3774237					14332	216.658	202	262	3105145	3105145							17393	223.132	210	245	3880929	3880929				14332	224.879	206	247	3222962	3222962
				17393	217.73	203	240	3786970	3786970					14332	215.673	202	271	3091026	3091026							17393	223.464	209	244	3886703	3886703				14332	223.636	208	254	3205158	3205158
				17393	216.662	201	234	3768396	3768396	217.13	17.0597			14332	215.274	201	231	3085300	3085300	215.868	152.13					17393	221.55	206	238	3853411	3853411	222.715	29.3552		14332	221.878	207	239	3179951	3179951	223.464	570.571
			_029	19596	217.84	203	257	4268799	4268799				_032	14921	225.601	201	359	3366198	3366198							19596	223.835	208	267	4386277	4386277				14921	265.108	210	869	3955670	3955670
				19596	216.762	203	234	4247662	4247662					14921	215.826	201	233	3220340	3220340							19596	223.446	210	258	4378652	4378652				14921	224.47	209	242	3349319	3349319
				19596	217.544	200	233	4263000	4263000					14921	213.971	201	239	3192657	3192657							19596	223.907	208	242	4387679	4387679				14921	220.093	205	239	3284015	3284015
				19596	215.302	201	236	4219058	4219058	216.536	25.5595			14921	213.986	200	230	3192885	3192885	214.594	164.236					19596	221.045	206	239	4331590	4331590	222.799	20.3013		14921	220.289	205	248	3286939	3286939	221.617	648.918
			_030	17049	219.396	205	375	3740481	3740481				_033	13406	223.313	204	292	2993731	2993731							17049	223.997	208	261	3818923	3818923				13406	252.19	214	469	3380854	3380854
				17049	217.954	201	242	3715902	3715902					13406	216.488	202	232	2902235	2902235							17049	224.251	207	243	3823251	3823251				13406	225.667	208	257	3025289	3025289
				17049	216.556	202	242	3692059	3692059					13406	215.09	198	231	2883493	2883493							17049	220.854	205	238	3765339	3765339				13406	221.074	207	235	2963721	2963721
				17049	215.653	201	241	3676661	3676661	216.721	45.6047			13406	214.599	201	229	2876909	2876909	215.392	106.181					17049	220.034	205	245	3751357	3751357	221.713	38.9381		13406	221.072	204	240	2963689	2963689	222.604	396.62
													_034	11955	225.64	205	311	2697527	2697527																11955	303.58	222	928	3629302	3629302
														11955	217.02	203	232	2594478	2594478																11955	226.406	210	261	2706685	2706685
														11955	217.289	203	233	2597688	2597688																11955	229.077	208	256	2738611	2738611
														11955	216.634	203	232	2589859	2589859	216.981	103.519														11955	226.19	209	254	2704098	2704098	227.224	912.835
													_035	19517	220.252	202	326	4298663	4298663																19517	242.243	213	586	4727858	4727858
														19517	217.582	202	243	4246552	4246552																19517	227.58	209	259	4441684	4441684
														19517	216.241	203	233	4220382	4220382																19517	223.402	206	290	4360132	4360132
														19517	215.598	201	232	4207819	4207819	216.474	73.7464														19517	222.776	208	249	4347918	4347918	224.586	344.613
													_036	21356	225.307	206	377	4811653	4811653																21356	264.904	217	881	5657296	5657296
														21356	216.751	201	232	4628941	4628941																21356	225.787	211	241	4821907	4821907
														21356	215.446	201	235	4601075	4601075																21356	222.51	207	249	4751922	4751922
														21356	215.347	201	232	4598951	4598951	215.848	202.003														21356	222.07	209	237	4742517	4742517	223.456	885.177
													_037	13658	219.832	203	294	3002467	3002467																13658	251.352	212	532	3432959	3432959
														13658	215.781	200	230	2947134	2947134																13658	222.55	207	249	3039587	3039587
														13658	213.724	197	227	2919045	2919045																13658	217.478	203	233	2970311	2970311
														13658	214.418	198	228	2928524	2928524	214.641	70.9002														13658	218.381	202	233	2982641	2982641	219.47	435.442
													_038	13620	222.353	204	318	3028447	3028447																13620	265.4	211	847	3614746	3614746
														13620	216.361	201	235	2946842	2946842																13620	223.656	210	243	3046190	3046190
														13620	214.295	198	229	2918702	2918702																13620	220.061	205	251	2997235	2997235
														13620	214.815	201	268	2925787	2925787	215.157	98.0087														13620	220.249	206	244	2999797	2999797	221.322	600.34
													_039	18081	222.84	202	347	4029169	4029169																18081	250.954	211	676	4537505	4537505
														18081	216.453	203	231	3913691	3913691																18081	223.72	204	257	4045079	4045079
														18081	214.64	199	230	3880898	3880898																18081	219.782	207	237	3973870	3973870
														18081	214.74	199	236	3882707	3882707	215.278	136.734														18081	219.035	203	236	3960380	3960380	220.846	544.395
													_040	15632	226.332	205	365	3538022	3538022																15632	263.887	215	713	4125087	4125087
														15632	216.508	202	235	3384460	3384460																15632	223.965	206	240	3501016	3501016
														15632	215.279	202	231	3365241	3365241																15632	220.903	206	246	3453149	3453149
														15632	214.912	202	234	3359510	3359510	215.566	168.289														15632	220.061	201	236	3439992	3439992	221.643	660.364
