# Supplementary material for: The Nup2 meiotic-autonomous region relieves inhibition of Nup60 to promote progression of meiosis and sporulation in Saccharomyces cerevisiae
Source: Genetics. 2022 Mar 18;221(1):iyac045. doi: 10.1093/genetics/iyac045 (PMC9071577; doi:10.1093/genetics/iyac045)
Supplement: iyac045_File_S5 [file iyac045_file_s5.xlsx]

## Sheet: 2019_07_29
				NUP60-GFP											NUP60-GFP nup2									(189-388)-GFP
NUP60-GFP	NUP60-GFP nup2	(189-388)-GFP		image	Area	Mean	Min	Max	IntDen	RawIntDen	ave of background mean	0.001 x CTCF (=ID-area x backg ave)		image	Area	Mean	Min	Max	IntDen	RawIntDen	ave of background mean	0.001 x CTCF (=ID-area x backg ave)		image	Area	Mean	Min	Max	IntDen	RawIntDen	ave of background mean	0.001 x CTCF (=ID-area x backg ave)
223	130	24		_001	13496	244.475	217	364	3299434	3299434				_001	13797	230.648	207	362	3182248	3182248				_001a	13756	223.791	207	282	3078468	3078468
108	146	44			13496	226.631	211	242	3058606	3058606					13797	221.152	206	244	3051233	3051233					13756	221.096	205	239	3041395	3041395
187	126	48			13496	227.114	209	244	3065126	3065126					13797	220.531	205	239	3042667	3042667					13756	222.369	209	245	3058913	3058913
248	185	43			13496	230	214	247	3104084	3104084	227.915	223.493			13797	221.943	207	241	3062147	3062147	221.209	130.232			13756	222.739	209	240	3064004	3064004	222.068	23.7006
73	169	17		_002	13444	237.823	213	344	3197288	3197288				_002	17554	233.695	212	348	4102279	4102279				_001b	10442	225.049	209	275	2349957	2349957
34	170	45			13444	228.109	213	245	3066702	3066702					17554	224.185	209	250	3935342	3935342					10442	220.739	206	235	2304953	2304953
83	147	29			13444	229.796	213	247	3089382	3089382					17554	225.98	210	243	3966861	3966861					10442	220.891	206	239	2306541	2306541
145	168	30			13444	231.418	214	250	3111190	3111190	229.774	108.202			17554	226.021	210	244	3967577	3967577	225.395	145.689			10442	220.939	206	237	2307045	2307045	220.856	43.7752
145	79	30		_003	16300	241.088	217	388	3929728	3929728				_003	11536	235.516	211	336	2716916	2716916				_003	12953	226.145	208	284	2929259	2929259
50	62	33			16300	227.405	210	244	3706694	3706694					11536	222.576	208	237	2567642	2567642					12953	221.316	207	240	2866700	2866700
107	345	57			16300	230.028	215	248	3749458	3749458					11536	224.641	210	271	2591464	2591464					12953	222.978	210	238	2888234	2888234
265	146	40			16300	231.362	212	257	3771203	3771203	229.598	187.275			11536	226.528	212	251	2613222	2613222	224.582	126.142			12953	223.085	203	239	2889626	2889626	222.46	47.7389
112	104	61		_004	13801	246.885	218	404	3407264	3407264				_004	18989	233.827	213	352	4440143	4440143				_004	11196	227.64	211	282	2548653	2548653
153	150	34			13801	229.474	214	247	3166975	3166975					18989	223.229	207	238	4238890	4238890					11196	223.503	208	237	2502344	2502344
151	307	33			13801	228.627	213	244	3155287	3155287					18989	224.31	208	255	4259416	4259416					11196	223.694	210	242	2504482	2504482
187	202	33			13801	228.692	213	244	3156173	3156173	228.931	247.787			18989	224.788	210	241	4268505	4268505	224.109	184.537			11196	224.115	210	241	2509188	2509188	223.771	43.3166
159	122	32		_005	11873	234.821	217	313	2788027	2788027				_005	12605	237.653	211	413	2995615	2995615				_005	13625	224.309	208	261	3056216	3056216
209	127	38			11873	227.002	211	243	2695194	2695194					12605	223.146	209	244	2812750	2812750					13625	222.078	203	242	3025813	3025813
174	70	54			11873	228.84	211	247	2717014	2717014					12605	224.516	210	240	2830022	2830022					13625	223.095	206	238	3039670	3039670
121	72	30			11873	230.26	215	246	2733877	2733877	228.701	72.664			12605	224.961	210	244	2835638	2835638	224.208	169.477			13625	224.012	209	239	3052166	3052166	223.062	17.0008
168	270	27		_006	13612	233.578	217	280	3179464	3179464				_006	12729	246.415	221	429	3136613	3136613				_006	14773	224.749	209	277	3320213	3320213
161	115	24			13612	229.129	213	245	3118904	3118904					12729	231.911	216	253	2951999	2951999					14773	221.842	208	273	3277279	3277279
130	146	24			13612	231.508	215	250	3151281	3151281					12729	233.608	216	258	2973601	2973601					14773	221.075	206	238	3265934	3265934
146	172	22			13612	232.614	216	249	3166335	3166335	231.084	33.9531			12729	233.689	216	259	2974633	2974633	233.069	169.873			14773	222.156	206	257	3281916	3281916	221.691	45.1719
166	193	49		_007	14205	235.884	217	309	3350733	3350733				_007	9633	240.43	214	391	2316059	2316059				_007	15698	223.725	207	291	3512042	3512042
222	122	168			14205	228.176	211	243	3241237	3241237					9633	224.173	209	248	2159456	2159456					15698	221.122	206	235	3471171	3471171
111	182	56			14205	229.692	214	245	3262780	3262780					9633	225.491	210	243	2172151	2172151					15698	222.227	207	238	3488523	3488523
221	131	24			14205	232.152	216	249	3297721	3297721	230.007	83.4883			9633	225.779	210	246	2174928	2174928	225.148	147.212			15698	222.375	207	243	3490839	3490839	221.908	28.5302
120	144	36		_008	13939	244.425	224	386	3407046	3407046				_008	10655	240.739	215	385	2565078	2565078				_008	13046	224.867	206	268	2933609	2933609
190	231	65			13939	233.353	217	249	3252714	3252714					10655	223.504	209	238	2381431	2381431					13046	221.892	207	243	2894800	2894800
176	290	106			13939	234.264	217	251	3265409	3265409					10655	226.448	211	243	2412800	2412800					13046	223.101	208	242	2910570	2910570
195	158	108			13939	234.369	218	255	3266863	3266863	233.995	145.385			10655	224.954	208	242	2396882	2396882	224.969	168.037			13046	222.601	207	240	2904053	2904053	222.531	30.4652
153	131	78		_009	15444	241.792	220	385	3734234	3734234				_009	15174	227.516	209	315	3452321	3452321				_009	12564	223.763	206	255	2811362	2811362
157	219	136			15444	232.134	217	253	3585082	3585082					15174	221.41	206	239	3359670	3359670					12564	220.78	206	239	2773886	2773886
	184	57			15444	231.939	215	249	3582065	3582065					15174	222.591	207	239	3377590	3377590					12564	221.297	206	254	2780374	2780374
	136	44			15444	233.048	215	250	3599189	3599189	232.374	145.455			15174	222.922	207	251	3382622	3382622	222.308	79.0245			12564	222.054	209	238	2789882	2789882	221.377	29.9814
	168			_010	15205	235.482	216	291	3580510	3580510				_010	19877	225.058	206	295	4473486	4473486				_010	17388	223.36	209	305	3883786	3883786
	196				15205	229.514	212	248	3489756	3489756					19877	220.919	206	239	4391200	4391200					17388	221.255	207	237	3847188	3847188
	128				15205	232.291	213	248	3531986	3531986					19877	222.024	207	237	4413170	4413170					17388	221.429	205	238	3850208	3850208
					15205	234.729	217	253	3569058	3569058	232.178	50.2435			19877	222.907	206	242	4430723	4430723	221.95	61.7858			17388	221.699	205	237	3854900	3854900	221.461	33.0221
				_011	9931	245.033	222	338	2433425	2433425				_011a	11199	253.911	213	446	2843546	2843546				_011	11149	228.353	212	295	2545907	2545907
					9931	233.08	218	252	2314720	2314720					11199	224.03	206	244	2508911	2508911					11149	222.998	207	240	2486207	2486207
					9931	232.851	218	249	2312439	2312439					11199	222.854	208	238	2495738	2495738					11149	222.099	207	237	2476181	2476181
					9931	236.829	218	254	2351948	2351948	234.253	107.055			11199	222.446	206	239	2491177	2491177	223.11	344.937			11149	224.509	210	247	2503054	2503054	223.202	57.4279
				_012	12742	248.715	219	447	3169121	3169121				_011b	8335	240.701	213	360	2006239	2006239				_012	12478	225.668	208	279	2815891	2815891
					12742	229.751	213	245	2927486	2927486					8335	222.986	208	238	1858589	1858589					12478	223.091	208	244	2783727	2783727
					12742	226.592	209	244	2887232	2887232					8335	222.085	208	237	1851077	1851077					12478	223.315	209	239	2786521	2786521
					12742	227.454	211	245	2898220	2898220	227.932	264.807			8335	224.336	209	241	1869844	1869844	223.136	146.403			12478	220.996	207	235	2757591	2757591	222.467	39.9436
				_013	10166	240.278	215	352	2442668	2442668				_012	18884	227.13	208	339	4289122	4289122				_013	10660	228.873	210	308	2439788	2439788
					10166	230.515	215	248	2343417	2343417					18884	223.611	208	239	4222667	4222667					10660	223.573	210	240	2383289	2383289
					10166	229.888	214	247	2337039	2337039					18884	220.867	203	236	4170861	4170861					10660	223.218	207	242	2379507	2379507
					10166	227.364	211	245	2311386	2311386	229.256	112.055			18884	220.352	207	237	4161133	4161133	221.61	104.239			10660	222.647	208	242	2373414	2373414	223.146	61.0516
				_014	13989	241.047	215	337	3372012	3372012				_013	10975	246.119	222	366	2701158	2701158				_014	9114	226.624	210	308	2065448	2065448
					13989	229.174	214	245	3205920	3205920					10975	231.517	215	260	2540898	2540898					9114	224.086	211	238	2042322	2042322
					13989	228.794	215	247	3200599	3200599					10975	231.924	217	250	2545369	2545369					9114	223.101	208	240	2033338	2033338
					13989	232.269	216	248	3249218	3249218	230.079	153.437			10975	233.919	217	251	2567265	2567265	232.453	149.983			9114	221.413	203	236	2017957	2017957	222.867	34.2412
				_015	12069	243.814	217	404	2942588	2942588				_014	17031	239.088	205	485	4071903	4071903				_015	12372	226.092	210	277	2797209	2797209
					12069	231.365	215	254	2792350	2792350					17031	220.579	206	238	3756678	3756678					12372	222.952	206	239	2758365	2758365
					12069	231.606	214	249	2795255	2795255					17031	221.472	205	240	3771888	3771888					12372	223.406	209	240	2763975	2763975
					12069	230.822	215	247	2785792	2785792	231.264	151.459			17031	221.163	204	239	3766626	3766626	221.071	306.837			12372	223.894	210	239	2770011	2770011	223.417	33.0898
				_016	12823	244.679	218	381	3137519	3137519				_015	24854	237.116	216	359	5893276	5893276				_016	9247	226.83	211	282	2097499	2097499
					12823	229.068	213	244	2937337	2937337					24854	229.329	214	251	5699741	5699741					9247	222.838	209	238	2060582	2060582
					12823	229.191	212	244	2938914	2938914					24854	228.658	213	265	5683059	5683059					9247	223.309	209	238	2064937	2064937
					12823	231.954	217	260	2974343	2974343	230.071	187.319			24854	228.942	213	266	5690122	5690122	228.976	202.298			9247	223.583	207	238	2067468	2067468	223.243	33.1679
				_017	10340	244.819	219	412	2531429	2531429				_016	11370	234.682	213	371	2668335	2668335				_017	12468	227.057	210	261	2830946	2830946
					10340	228.149	213	244	2359060	2359060					11370	224.966	209	244	2557867	2557867					12468	224.8	209	241	2802805	2802805
					10340	228.442	211	246	2362090	2362090					11370	224.461	210	255	2552124	2552124					12468	224.702	210	240	2801590	2801590
					10340	231.652	215	250	2395286	2395286	229.414	159.285			11370	222.543	208	238	2530311	2530311	223.99	121.569			12468	224.042	208	240	2793354	2793354	224.515	31.6971
				_018	10769	248.283	220	443	2673760	2673760				_017	10590	234.529	213	375	2483661	2483661				_018	10093	227.844	210	309	2299627	2299627
					10769	229.228	211	250	2468560	2468560					10590	222.151	207	237	2352575	2352575					10093	223.651	208	238	2257311	2257311
					10769	227.469	209	244	2449610	2449610					10590	222.252	206	237	2353651	2353651					10093	224.098	209	241	2261826	2261826
					10769	229.856	214	245	2475315	2475315	228.851	209.264			10590	223.077	209	240	2362382	2362382	222.493	127.457			10093	224.51	207	241	2265977	2265977	224.086	37.9236
				_019	11210	243.601	215	394	2730767	2730767				_018	16561	228.042	210	304	3776600	3776600				_019	12010	227.877	210	283	2736807	2736807
					11210	228.04	213	244	2556325	2556325					16561	223.086	207	237	3694522	3694522					12010	223.683	208	243	2686431	2686431
					11210	227.063	210	243	2545375	2545375					16561	222.594	207	238	3686381	3686381					12010	223.298	207	242	2681812	2681812
					11210	229.122	214	245	2568455	2568455	228.075	174.046			16561	225.76	210	243	3738818	3738818	223.813	70.0274			12010	223.118	207	243	2679647	2679647	223.366	54.1773
				_020	12374	240.356	218	342	2974163	2974163				_019	10723	229.599	211	298	2461985	2461985				_020	11219	226.246	211	268	2538253	2538253
					12374	229.573	214	246	2840741	2840741					10723	222.576	209	269	2386681	2386681					11219	222.683	209	237	2498275	2498275
					12374	229.16	213	254	2835624	2835624					10723	221.487	206	236	2375006	2375006					11219	222.994	208	240	2501770	2501770
					12374	232.906	214	252	2881979	2881979	230.546	121.383			10723	224.528	209	246	2407615	2407615	222.864	72.2179			11219	225.102	209	244	2525415	2525415	223.593	29.7631
				_021	9781	245.747	220	386	2403648	2403648				_020	12226	243.738	211	482	2979936	2979936				_021	12627	225.499	209	266	2847375	2847375
					9781	228.111	213	245	2231151	2231151					12226	221.835	208	240	2712151	2712151					12627	224.894	209	241	2839734	2839734
					9781	227.316	212	242	2223375	2223375					12226	221.486	207	245	2707882	2707882					12627	222.975	207	239	2815500	2815500
					9781	230.308	214	248	2252641	2252641	228.578	167.923			12226	221.735	208	245	2710929	2710929	221.685	269.611			12627	222.097	208	241	2804419	2804419	223.322	27.4881
				_022	11195	243.74	217	366	2728666	2728666				_021	16473	229.933	210	374	3787692	3787692				_022	13491	227.151	212	256	3064494	3064494
					11195	228.218	210	244	2554902	2554902					16473	222.239	208	237	3660938	3660938					13491	226.463	212	243	3055209	3055209
					11195	228.193	214	244	2554619	2554619					16473	221.579	208	243	3650063	3650063					13491	226.116	210	243	3050529	3050529
					11195	231.797	217	248	2594973	2594973	229.403	160.503			16473	224.991	210	243	3706279	3706279	222.936	115.262			13491	223.584	208	244	3016378	3016378	225.388	23.789
				_023	13514	234.671	213	377	3171345	3171345				_022	14901	231.564	209	396	3450535	3450535				_023	11382	225.776	211	274	2569781	2569781
					13514	224.538	208	239	3034402	3034402					14901	221.325	206	259	3297959	3297959					11382	224.653	208	241	2556996	2556996
					13514	224.341	208	242	3031742	3031742					14901	220.582	206	237	3286887	3286887					11382	223.804	209	239	2547334	2547334
					13514	226.246	210	243	3057485	3057485	225.042	130.132			14901	223.435	208	243	3329405	3329405	221.781	145.781			11382	222.579	207	237	2533392	2533392	223.679	23.8704
				_024	18467	232.828	213	340	4299630	4299630				_023	11882	236.491	210	385	2809987	2809987				_024	11448	224.955	207	262	2575284	2575284
					18467	224.244	208	241	4141115	4141115					11882	221.691	205	236	2634137	2634137					11448	222.655	208	238	2548960	2548960
					18467	224.084	208	242	4138153	4138153					11882	220.77	206	236	2623191	2623191					11448	221.713	207	242	2538165	2538165
					18467	226.507	209	246	4182914	4182914	224.945	145.571			11882	223.502	207	241	2655648	2655648	221.988	172.33			11448	224.854	209	240	2574123	2574123	223.074	21.5328
				_025	15581	236.239	213	373	3680845	3680845				_024	12438	236.003	207	419	2935406	2935406				_025	10411	226.57	211	276	2358823	2358823
					15581	225.473	210	242	3513097	3513097					12438	220.498	205	236	2742559	2742559					10411	221.657	206	237	2307672	2307672
					15581	225.443	208	241	3512627	3512627					12438	219.328	205	236	2728004	2728004					10411	221.658	206	238	2307685	2307685
					15581	225.869	211	241	3519262	3519262	225.595	165.849			12438	221.619	207	248	2756501	2756501	220.482	193.055			10411	222.333	208	237	2314705	2314705	221.883	48.8026
				_028	13393	243.661	217	431	3263349	3263349				_025	12066	233.34	209	455	2815481	2815481				_026	10260	268.991	242	466	2759843	2759843
					13393	226.15	210	247	3028833	3028833					12066	223.445	208	241	2696089	2696089					10260	253.526	237	274	2601176	2601176
					13393	226.788	209	251	3037372	3037372					12066	223.833	209	256	2700772	2700772					10260	252.264	232	278	2588228	2588228
					13393	228.24	212	244	3056820	3056820	227.059	222.343			12066	222.329	208	238	2682621	2682621	223.202	122.322			10260	251.992	233	272	2585443	2585443	252.594	168.229
				_029	16714	238.025	215	317	3978356	3978356				_026	15970	233.681	207	457	3731888	3731888				_027	13693	255.927	234	404	3504405	3504405
					16714	232.454	215	258	3885243	3885243					15970	222.286	207	247	3549912	3549912					13693	251.458	234	287	3443218	3443218
					16714	231.543	215	250	3870013	3870013					15970	220.955	206	236	3528656	3528656					13693	249.748	233	273	3419797	3419797
					16714	230.237	212	251	3848181	3848181	231.411	110.547			15970	223.684	208	248	3572230	3572230	222.308	181.624			13693	254.342	237	278	3482708	3482708	251.849	55.8321
				_030	14199	244.252	219	359	3468132	3468132				_027	12954	231.579	210	333	2999873	2999873				_028a	12735	224.339	208	263	2856963	2856963
					14199	228.217	214	249	3240457	3240457					12954	221.343	207	235	2867271	2867271					12735	221.741	208	236	2823871	2823871
					14199	227.761	213	243	3233973	3233973					12954	221.578	207	246	2870315	2870315					12735	223.251	208	239	2843098	2843098
					14199	230.081	215	250	3266916	3266916	228.686	221.015			12954	221.417	205	247	2868233	2868233	221.446	131.262			12735	222.453	208	244	2832938	2832938	222.482	23.659
				_031	17037	238	217	332	4054806	4054806				_028	14502	233.117	209	403	3380657	3380657				_028b	14861	223.505	207	265	3321505	3321505
					17037	230.055	215	247	3919449	3919449					14502	222.623	208	238	3228485	3228485					14861	220.646	206	234	3279018	3279018
					17037	231.668	215	247	3946930	3946930					14502	223.761	208	241	3244976	3244976					14861	220.512	206	235	3277033	3277033
					17037	231.129	213	253	3937749	3937749	230.951	120.099			14502	223.162	208	243	3236293	3236293	223.182	144.072			14861	222.041	206	238	3299758	3299758	221.066	36.2382
				_032	11744	248.416	220	416	2917400	2917400				_029	13119	239.072	213	372	3136391	3136391				_029	17849	257.057	236	364	4588211	4588211
					11744	231.819	216	247	2722478	2722478					13119	221.182	206	237	2901683	2901683					17849	252.256	235	275	4502521	4502521
					11744	232.195	216	265	2726902	2726902					13119	220.613	204	238	2894222	2894222					17849	252.731	236	273	4510993	4510993
					11744	232.697	215	252	2732795	2732795	232.237	190.009			13119	222.551	206	239	2919642	2919642	221.449	231.206			17849	255.316	235	281	4557136	4557136	253.434	64.6616
				_033	14808	239.248	213	389	3542783	3542783				_031	20449	235.512	208	445	4815988	4815988				_030	17578	259.199	238	364	4556200	4556200
					14808	226.663	211	244	3356424	3356424					20449	221.018	204	236	4519606	4519606					17578	251.541	233	272	4421580	4421580
					14808	226.433	209	243	3353023	3353023					20449	221.133	207	239	4521939	4521939					17578	251.389	228	291	4418911	4418911
					14808	229.051	213	253	3391789	3391789	227.382	175.705			20449	221.875	208	244	4537128	4537128	221.342	289.765			17578	256.518	238	285	4509079	4509079	253.149	106.341
				_034	14353	243.555	219	389	3495746	3495746				_032	14807	233.736	213	400	3460928	3460928				_031	16281	259.626	239	364	4226971	4226971
					14353	230.554	215	247	3309143	3309143					14807	222.929	209	242	3300907	3300907					16281	252.285	234	278	4107453	4107453
					14353	230.852	216	249	3313418	3313418					14807	223.566	208	240	3310340	3310340					16281	251.124	228	287	4088556	4088556
					14353	228.596	213	246	3281041	3281041	230.001	194.546			14807	222.767	207	239	3298505	3298505	223.087	157.674			16281	255.516	233	414	4160050	4160050	252.975	108.285
				_035a	9234	240.801	215	402	2223552	2223552				_033	10131	234.71	211	359	2377851	2377851				_032	11310	259.409	239	328	2933913	2933913
					9234	223.123	208	238	2060318	2060318					10131	221.846	202	239	2247525	2247525					11310	252.918	236	271	2860508	2860508
					9234	223.727	207	242	2065895	2065895					10131	221.595	207	244	2244980	2244980					11310	252.233	233	273	2852758	2852758
					9234	225.774	211	242	2084800	2084800	224.208	153.215			10131	221.816	208	238	2247221	2247221	221.752	131.278			11310	252.415	234	272	2854808	2854808	252.522	77.8892
				_035b	17808	234.306	212	456	4172521	4172521				_034	12322	239.957	212	467	2956747	2956747				_033	14150	265.926	241	409	3762851	3762851
					17808	224.1	208	241	3990781	3990781					12322	221.616	205	238	2730747	2730747					14150	257.649	238	285	3645738	3645738
					17808	225.853	210	243	4021991	4021991					12322	221.599	204	243	2730548	2730548					14150	256.723	238	276	3632627	3632627
					17808	226.558	209	245	4034551	4034551	225.504	156.752			12322	223.294	210	240	2751427	2751427	222.17	219.172			14150	254.621	236	284	3602882	3602882	256.331	135.767
														_035	12160	238.327	210	534	2898054	2898054				_034	16070	260.207	240	322	4181523	4181523
															12160	223.64	210	244	2719465	2719465					16070	260.341	241	305	4183679	4183679
															12160	223.797	206	251	2721372	2721372					16070	254.818	236	281	4094930	4094930
															12160	222.163	208	238	2701500	2701500	223.2	183.942			16070	254.787	236	313	4094427	4094427	256.649	57.1789
														_036	11267	231.676	209	394	2610296	2610296				_035	13528	260.262	240	358	3520819	3520819
															11267	218.935	204	234	2466741	2466741					13528	255.477	236	282	3456087	3456087
															11267	218.904	200	238	2466394	2466394					13528	253.795	235	279	3433332	3433332
															11267	220.958	207	236	2489537	2489537	219.599	136.074			13528	261.691	242	301	3540159	3540159	256.988	44.2898
														_038	13379	234.14	211	373	3132554	3132554
															13379	221.177	206	259	2959123	2959123
															13379	221.177	207	237	2959130	2959130
															13379	222.366	206	243	2975030	2975030	221.573	168.124
														_039	18175	231.724	211	423	4211579	4211579
															18175	220.448	203	237	4006636	4006636
															18175	219.978	204	240	3998101	3998101
															18175	222.454	206	239	4043093	4043093	220.96	195.631
														_040	14281	230.465	209	382	3291266	3291266
															14281	220.791	206	236	3153114	3153114
															14281	221.279	206	241	3160085	3160085
															14281	222.519	208	240	3177800	3177800	221.53	127.601
