# Supplementary material for: The Nup2 meiotic-autonomous region relieves inhibition of Nup60 to promote progression of meiosis and sporulation in Saccharomyces cerevisiae
Source: Genetics. 2022 Mar 18;221(1):iyac045. doi: 10.1093/genetics/iyac045 (PMC9071577; doi:10.1093/genetics/iyac045)
Supplement: iyac045_File_S6 [file iyac045_file_s6.xlsx]

## Sheet: nup60 nup2
		genotype
% Mulitnucleate	Hours in SPM	WT			nup60			nup2			nup60 nup2
		sample 1	sample 2		sample 1	sample 2		sample 1	sample 2		sample 1	sample 2
	0	0	0		0	0		0	0		0	0
	2	0	1		0	0		1	1		0	0
	4	4	7		0	1		3	1		0	2
	6	55	60		24	43		52	30		23	35
	8	84	84		65	72		71	71		67	71
	10	91	90		82	87		85	84		86	85
	12	88	91		89	90		81	91		88	90
	24	93	96		91	92		96	94		94	92
		genotype
	Hours in SPM	WT			nup60			nup2			nup60 nup2
		sample 1	sample 2		sample 1	sample 2		sample 1	sample 2		sample 1	sample 2
% Sporulation	0	0	0		0	0		0	0		0	0
	2	0	0		0	0		0	0		0	0
	4	0	0		0	0		0	0		0	0
	6	3	6		0	0		0	0		0	0
	8	23	26		5	15		10	6		4	6
	10	67	72		36	52		52	39		37	42
	12	77	78		64	76		71	67		72	73
	24	89	94		85	91		88	81		86	87

## Sheet: ndj1
		genotype
% Mulitnucleate	Hours in SPM	WT			nup60			nup2			ndj1			nup60 ndj1			nup2 ndj1
		sample 1	sample 2		sample 1	sample 2		sample 1	sample 2		sample 1	sample 2		sample 1	sample 2		sample 1	sample 2
	0	0	0		0	0		0	0		0	0		0	0		0	0
	2	0	0		0	0		0	0		0	0		0	0		0	0
	4	5	5		0	0		2	0		0	0		0	0		0	0
	6	46	42		28	18		21	21		3	4		2	2		3	0
	8	79	80		67	60		64	67		27	27		12	14		5	7
	10	87	87		82	74		81	76		61	67		39	40		29	28
	12	88	90		80	81		83	85		81	83		65	58		40	43
	24	92	93		89	88		89	86		86	88		55	51		43	45
		genotype
	Hours in SPM	WT			nup60			nup2			ndj1			nup60 ndj1			nup2 ndj1
		sample 1	sample 2		sample 1	sample 2		sample 1	sample 2		sample 1	sample 2		sample 1	sample 2		sample 1	sample 2
	0	0	0		0	0		0	0		0	0		0	0		0	0
% Sporulation	2	0	0		0	0		0	0		0	0		0	0		0	0
	4	0	0		0	0		0	0		0	0		0	0		0	0
	6	1	0		0	0		0	0		0	0		0	0		0	0
	8	25	32		5	4		3	4		2	1		0	0		0	0
	10	74	73		44	34		29	37		17	19		3	3		3	2
	12	86	76		65	60		62	65		51	57		15	12		10	10
	24	90	93		81	85		82	79		87	85		37	28		27	26
